# Supplementary material for: Therapeutic potential of the human endogenous retroviral envelope protein HEMO: a pan‐cancer analysis
Source: Mol Oncol. 2021 Oct 11;16(7):1451–73. doi: 10.1002/1878-0261.13069 (PMC8978518; doi:10.1002/1878-0261.13069)
Supplement: Supplementary file 10 — Table S6. List of differentially‐expressed genes associated with HEMO in 8 TCGA cohorts (BLCA, BRCA, CESC, COAD, HNSC, LUAD, LUSC, UCEC). [file MOL2-16-1451-s009.xlsx]

## Sheet: Supplementary Table 4
		baseMean	log2FoldChange	lfcSE	stat	pvalue	padj	TCGA_COHORT
ENSG00000169035	KLK7	487.732	6.32007	0.685186	-9.22388	2.86549e-20	2.91399e-16	BLCA
ENSG00000226887	ERVMER34-1	704.472	5.92243	0.217275	-27.2578	1.34389e-163	5.46656e-159	BLCA
ENSG00000185269	NOTUM	959.587	5.29769	0.585362	-9.05028	1.42603e-19	1.16013e-15	BLCA
ENSG00000247844	CCAT1	54.9861	5.09321	0.836698	-6.08728	1.14848e-09	2.27886e-07	BLCA
ENSG00000189064	GAGE2A	140.802	5.03858	1.02967	-4.89341	9.91061e-07	4.27501e-05	BLCA
ENSG00000178934	LGALS7B	771.316	4.54147	0.670397	-6.7743	1.25011e-11	6.7777e-09	BLCA
ENSG00000167759	KLK13	108.602	4.47899	0.684349	-6.5449	5.9536e-11	2.21133e-08	BLCA
ENSG00000196344	ADH7	59.403	4.45877	0.857232	-5.20135	1.97842e-07	1.27223e-05	BLCA
ENSG00000268651	CTAG1A	116.935	4.33033	1.02992	-4.20454	2.61611e-05	0.000530751	BLCA
ENSG00000241794	SPRR2A	572.145	4.3161	0.74749	-5.77412	7.73562e-09	1.05238e-06	BLCA
ENSG00000072041	SLC6A15	98.766	4.19259	0.78819	-5.31926	1.04189e-07	7.69166e-06	BLCA
ENSG00000143556	S100A7	3478.17	4.1896	0.774179	-5.41168	6.2437e-08	5.23659e-06	BLCA
ENSG00000205076	LGALS7	657.889	4.18079	0.713794	-5.85714	4.70896e-09	7.06813e-07	BLCA
ENSG00000189001	SBSN	925.826	4.18051	0.566166	-7.38389	1.53728e-13	2.01284e-10	BLCA
ENSG00000205777	GAGE1	129.36	4.11273	1.21065	-3.39714	0.000680946	0.00604646	BLCA
ENSG00000163631	ALB	93.8431	4.06496	0.675726	-6.01569	1.79126e-09	3.25282e-07	BLCA
ENSG00000167768	KRT1	470.658	3.89028	0.607158	-6.40736	1.4806e-10	4.40447e-08	BLCA
ENSG00000145934	TENM2	1138.09	3.84773	0.621224	-6.19379	5.87345e-10	1.34222e-07	BLCA
ENSG00000170484	KRT74	58.2192	3.79905	0.489823	-7.75597	8.76675e-15	2.09768e-11	BLCA
ENSG00000269741	AC011473.4	197.783	3.77988	0.756995	-4.99326	5.93673e-07	2.89207e-05	BLCA
ENSG00000156076	WIF1	70.8976	3.73327	0.854817	-4.36733	1.25774e-05	0.000305622	BLCA
ENSG00000243284	VSIG8	51.3562	3.63907	0.465532	-7.81701	5.40921e-15	1.37519e-11	BLCA
ENSG00000128045	RASL11B	413.931	3.63176	0.294942	-12.3135	7.66433e-35	1.55881e-30	BLCA
ENSG00000268089	GABRQ	141.101	3.59614	0.559626	-6.42596	1.31039e-10	4.13198e-08	BLCA
ENSG00000133101	CCNA1	132.404	3.58201	0.629807	-5.68747	1.28933e-08	1.58448e-06	BLCA
ENSG00000139219	COL2A1	59.7858	3.51767	0.516698	-6.80797	9.89824e-12	5.67085e-09	BLCA
ENSG00000150893	FREM2	466.305	3.48952	0.631488	-5.52587	3.27853e-08	3.21471e-06	BLCA
ENSG00000198681	MAGEA1	57.598	3.4823	0.819783	-4.24784	2.15844e-05	0.000461371	BLCA
ENSG00000198074	AKR1B10	1355.66	3.42392	0.609856	-5.61431	1.97345e-08	2.21752e-06	BLCA
ENSG00000129455	KLK8	276.196	3.41563	0.767485	-4.45043	8.56998e-06	0.000226248	BLCA
ENSG00000242265	PEG10	2740.74	3.36818	0.525652	-6.40762	1.47805e-10	4.40447e-08	BLCA
ENSG00000140465	CYP1A1	1234.83	3.34217	0.818799	-4.0818	4.46881e-05	0.000781505	BLCA
ENSG00000277586	NEFL	56.4734	3.32727	0.627378	-5.30345	1.13633e-07	8.23933e-06	BLCA
ENSG00000187772	LIN28B	82.16	3.26963	0.786927	-4.15494	3.25375e-05	0.000616742	BLCA
ENSG00000165023	DIRAS2	74.5657	3.24695	0.697228	-4.65694	3.20945e-06	0.000108611	BLCA
ENSG00000134760	DSG1	170.6	3.21108	0.644726	-4.98053	6.34091e-07	3.03446e-05	BLCA
ENSG00000130948	HSD17B3	79.3275	3.20727	0.462901	-6.92862	4.24955e-12	2.92981e-09	BLCA
ENSG00000129451	KLK10	672.899	3.18636	0.591581	-5.38617	7.19736e-08	5.8245e-06	BLCA
ENSG00000213606	AKR1B10P1	249.561	3.18117	0.631356	-5.03864	4.68855e-07	2.45872e-05	BLCA
ENSG00000233056	ERVH48-1	614.394	3.1285	0.817416	-3.8273	0.000129557	0.0017485	BLCA
ENSG00000263711	AC079062.1	92.928	3.08166	0.7456	-4.13313	3.57849e-05	0.000663759	BLCA
ENSG00000151012	SLC7A11	792.684	3.06963	0.38729	-7.92593	2.26444e-15	7.08545e-12	BLCA
ENSG00000167754	KLK5	741.248	3.04058	0.915074	-3.32277	0.000891295	0.00736146	BLCA
ENSG00000203785	SPRR2E	100.892	3.03016	0.848894	-3.56954	0.000357608	0.00372603	BLCA
ENSG00000268739	AC011473.2	181.135	3.02828	0.651484	-4.64828	3.34719e-06	0.00011172	BLCA
ENSG00000148600	CDHR1	132.717	3.02122	0.47063	-6.41953	1.36692e-10	4.27295e-08	BLCA
ENSG00000260581	AC011374.1	50.9796	3.00153	0.545498	-5.50236	3.74745e-08	3.55326e-06	BLCA
ENSG00000064195	DLX3	551.911	2.97761	0.528208	-5.63719	1.72846e-08	1.99741e-06	BLCA
ENSG00000163032	VSNL1	396.557	2.96867	0.483794	-6.13622	8.45088e-10	1.75445e-07	BLCA
ENSG00000124102	PI3	3333.99	2.96348	0.640334	-4.62802	3.69176e-06	0.000120271	BLCA
ENSG00000143631	FLG	68.821	2.95531	0.488204	-6.05343	1.41791e-09	2.6702e-07	BLCA
ENSG00000094796	KRT31	96.6971	2.92526	0.642675	-4.5517	5.32152e-06	0.000157011	BLCA
ENSG00000273706	LHX1	87.6942	2.90192	0.619552	-4.6839	2.81473e-06	9.81453e-05	BLCA
ENSG00000184330	S100A7A	675.947	2.89595	0.874721	-3.31071	0.000930581	0.00759293	BLCA
ENSG00000081479	LRP2	56.5906	2.85207	0.556005	-5.12958	2.9039e-07	1.71191e-05	BLCA
ENSG00000159527	PGLYRP3	61.8497	2.84486	0.701861	-4.05331	5.04977e-05	0.000856229	BLCA
ENSG00000137440	FGFBP1	1440.43	2.84253	0.644875	-4.40788	1.04389e-05	0.000264727	BLCA
ENSG00000197641	SERPINB13	810.144	2.84184	0.688116	-4.12989	3.62933e-05	0.000670437	BLCA
ENSG00000108813	DLX4	217.586	2.83967	0.472822	-6.00578	1.90413e-09	3.41208e-07	BLCA
ENSG00000170465	KRT6C	11669.5	2.75762	0.640626	-4.30457	1.67307e-05	0.000379986	BLCA
ENSG00000154162	CDH12	58.4252	2.69529	0.634966	-4.24478	2.18804e-05	0.000466031	BLCA
ENSG00000173930	SLCO4C1	88.8102	2.66217	0.50136	-5.30989	1.09693e-07	8.03962e-06	BLCA
ENSG00000159217	IGF2BP1	471.803	2.65665	0.617352	-4.30329	1.68279e-05	0.000381729	BLCA
ENSG00000168646	AXIN2	995.863	2.65504	0.44745	-5.93372	2.96151e-09	4.87714e-07	BLCA
ENSG00000137975	CLCA2	4182.97	2.65445	0.608109	-4.36509	1.27072e-05	0.000308039	BLCA
ENSG00000157168	NRG1	350.028	2.6466	0.47897	-5.5256	3.28363e-08	3.21471e-06	BLCA
ENSG00000188089	PLA2G4E	117.638	2.603	0.577911	-4.50416	6.66352e-06	0.000186418	BLCA
ENSG00000183347	GBP6	365.503	2.59955	0.526171	-4.94051	7.79182e-07	3.57326e-05	BLCA
ENSG00000184613	NELL2	704.418	2.58722	0.521111	-4.96481	6.87671e-07	3.24882e-05	BLCA
ENSG00000183780	SLC35F3	63.1292	2.5812	0.621597	-4.15252	3.28832e-05	0.000622054	BLCA
ENSG00000139800	ZIC5	69.3613	2.57158	0.52964	-4.85533	1.20187e-06	4.99372e-05	BLCA
ENSG00000167757	KLK11	150.801	2.56395	0.667458	-3.84137	0.000122352	0.00167629	BLCA
ENSG00000156284	CLDN8	56.5652	2.52959	0.608674	-4.1559	3.24005e-05	0.000614729	BLCA
ENSG00000198848	CES1	4924.2	2.52285	0.632101	-3.99121	6.57382e-05	0.0010421	BLCA
ENSG00000170579	DLGAP1	107.373	2.51672	0.52957	-4.75238	2.01032e-06	7.59274e-05	BLCA
ENSG00000149968	MMP3	966.398	2.50974	0.537098	-4.67279	2.97139e-06	0.000102604	BLCA
ENSG00000078814	MYH7B	156.765	2.47747	0.402194	-6.15987	7.28035e-10	1.57523e-07	BLCA
ENSG00000257125	KRT127P	211.485	2.46847	0.611932	-4.0339	5.4858e-05	0.000911544	BLCA
ENSG00000229526	KRT16P4	216.821	2.46703	0.697204	-3.53847	0.000402457	0.00407841	BLCA
ENSG00000242550	SERPINB10	133.474	2.45255	0.567669	-4.32038	1.5576e-05	0.000361017	BLCA
ENSG00000181333	HEPHL1	244.672	2.44343	0.587802	-4.15689	3.22615e-05	0.000613799	BLCA
ENSG00000163735	CXCL5	378.575	2.44274	0.518471	-4.71142	2.45998e-06	8.82403e-05	BLCA
ENSG00000159450	TCHH	87.8316	2.41535	0.425262	-5.67968	1.3495e-08	1.62889e-06	BLCA
ENSG00000144355	DLX1	51.4608	2.3839	0.542262	-4.39621	1.10159e-05	0.000275581	BLCA
ENSG00000185479	KRT6B	13490	2.36804	0.655291	-3.61373	0.000301826	0.00329382	BLCA
ENSG00000157765	SLC34A2	86.695	2.36074	0.676094	-3.49174	0.000479888	0.00465215	BLCA
ENSG00000198691	ABCA4	511.97	2.35604	0.544878	-4.32397	1.53243e-05	0.000356453	BLCA
ENSG00000205420	KRT6A	59690	2.3477	0.660688	-3.55341	0.000380265	0.00389427	BLCA
ENSG00000186603	HPDL	119.787	2.34694	0.429262	-5.46739	4.5672e-08	4.09365e-06	BLCA
ENSG00000227300	KRT16P2	760.574	2.34199	0.597391	-3.92035	8.84191e-05	0.00131072	BLCA
ENSG00000186847	KRT14	50152.5	2.32857	0.66387	-3.50757	0.000452222	0.00445941	BLCA
ENSG00000227471	AKR1B15	279.797	2.32158	0.539503	-4.30319	1.68356e-05	0.000381729	BLCA
ENSG00000197632	SERPINB2	414.198	2.31724	0.546925	-4.23686	2.26672e-05	0.000479726	BLCA
ENSG00000188508	KRTDAP	232.635	2.31641	0.71419	-3.24341	0.00118106	0.00911876	BLCA
ENSG00000081277	PKP1	6991.57	2.31501	0.474773	-4.87604	1.08239e-06	4.61032e-05	BLCA
ENSG00000260765	CES1P2	254.465	2.31081	0.64793	-3.56645	0.000361851	0.00376061	BLCA
ENSG00000185640	KRT79	423.312	2.29405	0.530913	-4.32095	1.55357e-05	0.000360493	BLCA
ENSG00000166450	PRTG	114.518	2.26235	0.367908	-6.14921	7.78677e-10	1.66706e-07	BLCA
ENSG00000186081	KRT5	108307	2.24682	0.601903	-3.73286	0.000189318	0.00231884	BLCA
ENSG00000185069	KRT76	470.441	2.24443	0.506531	-4.43098	9.38064e-06	0.000243975	BLCA
ENSG00000144452	ABCA12	275.241	2.22934	0.46068	-4.83922	1.30347e-06	5.35566e-05	BLCA
ENSG00000214856	KRT16P1	367.212	2.22734	0.561982	-3.96337	7.39001e-05	0.00114374	BLCA
ENSG00000186442	KRT3	276.256	2.21141	0.485701	-4.55302	5.28804e-06	0.000156324	BLCA
ENSG00000165816	VWA2	139.012	2.20137	0.456374	-4.82361	1.40983e-06	5.71456e-05	BLCA
ENSG00000214822	KRT16P3	693.35	2.19727	0.583333	-3.76675	0.000165389	0.00210301	BLCA
ENSG00000134762	DSC3	5462.73	2.19564	0.590041	-3.72116	0.000198308	0.0023972	BLCA
ENSG00000204128	C2orf72	137.945	2.18231	0.543012	-4.0189	5.8471e-05	0.000956343	BLCA
ENSG00000204335	SP5	69.8984	2.18182	0.569959	-3.82802	0.000129177	0.00174569	BLCA
ENSG00000124875	CXCL6	148.558	2.15562	0.422058	-5.1074	3.26615e-07	1.87917e-05	BLCA
ENSG00000078018	MAP2	326.813	2.1519	0.416433	-5.16747	2.37288e-07	1.45364e-05	BLCA
ENSG00000104059	FAM189A1	151.304	2.14204	0.54582	-3.92443	8.6934e-05	0.0012939	BLCA
ENSG00000174792	ODAPH	76.863	2.13774	0.61006	-3.50415	0.00045806	0.00449518	BLCA
ENSG00000138696	BMPR1B	98.3557	2.1358	0.466241	-4.58088	4.63022e-06	0.000141825	BLCA
ENSG00000170561	IRX2	96.7324	2.11516	0.633581	-3.33843	0.000842542	0.00706932	BLCA
ENSG00000086570	FAT2	3336.06	2.10303	0.494968	-4.24882	2.14901e-05	0.000459838	BLCA
ENSG00000143546	S100A8	14317.9	2.08672	0.561531	-3.71614	0.000202292	0.00243667	BLCA
ENSG00000011677	GABRA3	319.581	2.08519	0.535644	-3.89287	9.90652e-05	0.00142844	BLCA
ENSG00000188833	ENTPD8	68.0333	2.08423	0.496512	-4.19774	2.6959e-05	0.000541751	BLCA
ENSG00000092295	TGM1	551.716	2.08386	0.454698	-4.58295	4.58473e-06	0.00014097	BLCA
ENSG00000228695	CES1P1	1417.88	2.08056	0.618203	-3.36549	0.000764067	0.00658613	BLCA
ENSG00000135443	KRT85	66.1312	2.07642	0.551807	-3.76295	0.000167919	0.00212323	BLCA
ENSG00000142149	HUNK	260.737	2.06963	0.448681	-4.6127	3.97471e-06	0.000127107	BLCA
ENSG00000260466	AC126696.2	217.338	2.04733	0.322051	-6.35718	2.05494e-10	5.53569e-08	BLCA
ENSG00000075340	ADD2	204.279	2.04593	0.467909	-4.37249	1.2284e-05	0.000299926	BLCA
ENSG00000244921	MTCYBP18	160.721	2.04276	0.496889	-4.11109	3.93793e-05	0.000712245	BLCA
ENSG00000257500	AC055736.1	234.348	2.03564	0.609063	-3.34224	0.000831043	0.00700173	BLCA
ENSG00000153404	PLEKHG4B	655.53	2.00468	0.54171	-3.70065	0.00021505	0.00255032	BLCA
ENSG00000108375	RNF43	1207.18	1.99428	0.404173	-4.93423	8.04694e-07	3.65727e-05	BLCA
ENSG00000271795	AC011337.1	268.746	1.99048	0.421697	-4.72017	2.35646e-06	8.52899e-05	BLCA
ENSG00000266076	AC004805.1	213.457	1.96768	0.395189	-4.97909	6.38831e-07	3.04997e-05	BLCA
ENSG00000100167	SEPT3	226.848	1.9649	0.387616	-5.06919	3.99515e-07	2.18722e-05	BLCA
ENSG00000183729	NPBWR1	57.1104	1.96239	0.560456	-3.50142	0.000462791	0.00452363	BLCA
ENSG00000165092	ALDH1A1	2188.25	1.94972	0.49538	-3.93581	8.2916e-05	0.00124774	BLCA
ENSG00000006047	YBX2	67.3407	1.92907	0.435961	-4.42487	9.64989e-06	0.000249066	BLCA
ENSG00000145824	CXCL14	4414.89	1.9252	0.526599	-3.65592	0.000256264	0.00291696	BLCA
ENSG00000108602	ALDH3A1	467.128	1.90695	0.512239	-3.72278	0.000197039	0.0023854	BLCA
ENSG00000077935	SMC1B	86.572	1.90661	0.452889	-4.2099	2.55488e-05	0.000522235	BLCA
ENSG00000069482	GAL	158.463	1.89306	0.584472	-3.23893	0.0011998	0.00921529	BLCA
ENSG00000127863	TNFRSF19	697.127	1.86108	0.450349	-4.13253	3.58784e-05	0.00066519	BLCA
ENSG00000176692	FOXC2	69.2389	1.85926	0.439706	-4.22842	2.35341e-05	0.000494217	BLCA
ENSG00000232445	AC006329.1	68.6076	1.84985	0.443586	-4.17022	3.04309e-05	0.000589727	BLCA
ENSG00000150394	CDH8	68.5761	1.8389	0.470582	-3.90771	9.31732e-05	0.00136038	BLCA
ENSG00000182040	USH1G	69.9496	1.8361	0.53317	-3.44373	0.000573741	0.00531135	BLCA
ENSG00000258525	AL049830.3	265.807	1.82517	0.392569	-4.64929	3.33074e-06	0.000111418	BLCA
ENSG00000174564	IL20RB	747.212	1.82197	0.412259	-4.41948	9.89385e-06	0.000254073	BLCA
ENSG00000121743	GJA3	80.2101	1.82059	0.49366	-3.68794	0.000226075	0.00265093	BLCA
ENSG00000043039	BARX2	449.885	1.81955	0.499113	-3.64556	0.000266808	0.0030099	BLCA
ENSG00000126016	AMOT	770.744	1.81375	0.438058	-4.14044	3.46639e-05	0.000647988	BLCA
ENSG00000158164	TMSB15A	56.0135	1.78066	0.35186	-5.06069	4.17735e-07	2.25062e-05	BLCA
ENSG00000188095	MESP2	50.9753	1.76603	0.438584	-4.02665	5.65764e-05	0.000933235	BLCA
ENSG00000172955	ADH6	53.0775	1.76438	0.450559	-3.91599	9.00336e-05	0.00132836	BLCA
ENSG00000183579	ZNRF3	837.278	1.76014	0.268442	-6.55688	5.49456e-11	2.06947e-08	BLCA
ENSG00000196368	NUDT11	111.517	1.75387	0.461872	-3.7973	0.000146278	0.00191262	BLCA
ENSG00000258186	SLC7A5P2	53.2216	1.75336	0.274772	-6.38114	1.75771e-10	4.89684e-08	BLCA
ENSG00000196482	ESRRG	55.5383	1.75162	0.482821	-3.62788	0.000285756	0.00316033	BLCA
ENSG00000188015	S100A3	446.401	1.73095	0.463487	-3.73463	0.000187993	0.0023047	BLCA
ENSG00000007062	PROM1	106.555	1.72795	0.48978	-3.528	0.000418705	0.00420327	BLCA
ENSG00000204539	CDSN	242.979	1.71975	0.510946	-3.36583	0.000763145	0.00658109	BLCA
ENSG00000176387	HSD11B2	339.67	1.68895	0.315794	-5.34827	8.87972e-08	6.80226e-06	BLCA
ENSG00000175928	LRRN1	344.513	1.68409	0.450012	-3.74233	0.000182322	0.00224983	BLCA
ENSG00000115112	TFCP2L1	672.828	1.6803	0.339005	-4.95658	7.17432e-07	3.3621e-05	BLCA
ENSG00000100473	COCH	516.086	1.67948	0.343837	-4.88451	1.03689e-06	4.4491e-05	BLCA
ENSG00000043355	ZIC2	210.698	1.66669	0.499657	-3.33566	0.000850973	0.0071195	BLCA
ENSG00000161896	IP6K3	60.6676	1.66573	0.51842	-3.21309	0.00131315	0.00988802	BLCA
ENSG00000187134	AKR1C1	6171.54	1.66376	0.503265	-3.30594	0.000946597	0.00768251	BLCA
ENSG00000120669	SOHLH2	88.3516	1.66329	0.488422	-3.40544	0.000660583	0.00590691	BLCA
ENSG00000079156	OSBPL6	148.907	1.65997	0.399713	-4.15291	3.28279e-05	0.000621378	BLCA
ENSG00000150471	ADGRL3	94.6831	1.65127	0.404487	-4.08238	4.45767e-05	0.000780562	BLCA
ENSG00000224057	EGFR-AS1	84.9962	1.64881	0.427836	-3.85384	0.000116278	0.00161263	BLCA
ENSG00000001084	GCLC	3328.91	1.63918	0.299719	-5.46905	4.52459e-08	4.08086e-06	BLCA
ENSG00000096696	DSP	22028.6	1.6353	0.368337	-4.43968	9.00907e-06	0.000236122	BLCA
ENSG00000232788	AC078883.3	68.6549	1.62046	0.306911	-5.2799	1.29254e-07	9.09634e-06	BLCA
ENSG00000133710	SPINK5	229.836	1.6143	0.42146	-3.83026	0.000128009	0.00173452	BLCA
ENSG00000104369	JPH1	281.784	1.61114	0.362745	-4.44152	8.93268e-06	0.000234271	BLCA
ENSG00000188883	KLRG2	60.6455	1.61066	0.483994	-3.32785	0.000875185	0.00726381	BLCA
ENSG00000250709	CCDC169-SOHLH2	73.5515	1.59439	0.396307	-4.02312	5.74326e-05	0.000944676	BLCA
ENSG00000175318	GRAMD2A	267.898	1.59075	0.475642	-3.34442	0.000824538	0.00696138	BLCA
ENSG00000127129	EDN2	98.1888	1.58441	0.476481	-3.32522	0.000883488	0.00731928	BLCA
ENSG00000137460	FHDC1	633.969	1.57952	0.25997	-6.07577	1.23393e-09	2.41311e-07	BLCA
ENSG00000196083	IL1RAP	1039.04	1.57389	0.310233	-5.07324	3.91105e-07	2.15569e-05	BLCA
ENSG00000136943	CTSV	1007.16	1.57179	0.433335	-3.62721	0.000286504	0.00316345	BLCA
ENSG00000161905	ALOX15	102.219	1.56666	0.462453	-3.38772	0.000704774	0.0061985	BLCA
ENSG00000121742	GJB6	3591.78	1.55754	0.457837	-3.40195	0.000669075	0.00596449	BLCA
ENSG00000125538	IL1B	749.482	1.55397	0.376995	-4.12198	3.75636e-05	0.000687967	BLCA
ENSG00000067715	SYT1	382.447	1.53923	0.386318	-3.98435	6.76663e-05	0.00106602	BLCA
ENSG00000115290	GRB14	54.8935	1.533	0.366009	-4.18843	2.80892e-05	0.000557714	BLCA
ENSG00000170558	CDH2	265.176	1.53164	0.453863	-3.37467	0.000739055	0.00641529	BLCA
ENSG00000250349	AF241726.2	256.96	1.5261	0.431167	-3.53947	0.000400934	0.00406602	BLCA
ENSG00000101680	LAMA1	586.453	1.52143	0.452174	-3.3647	0.000766278	0.0065968	BLCA
ENSG00000115008	IL1A	922.475	1.51888	0.471491	-3.22144	0.00127546	0.00965785	BLCA
ENSG00000141576	RNF157	325.587	1.51878	0.359874	-4.22031	2.43963e-05	0.000506828	BLCA
ENSG00000143786	CNIH3	216.731	1.51091	0.337777	-4.4731	7.7093e-06	0.000207539	BLCA
ENSG00000170775	GPR37	117.77	1.50701	0.44519	-3.38509	0.000711558	0.00624063	BLCA
ENSG00000196581	AJAP1	63.6249	1.50141	0.417877	-3.59296	0.000326944	0.00348302	BLCA
ENSG00000157005	SST	60.6802	-6.10214	0.903545	6.75356	1.44261e-11	7.13455e-09	BLCA
ENSG00000181092	ADIPOQ	329.509	-5.15626	0.998251	5.1653	2.4006e-07	1.4662e-05	BLCA
ENSG00000233041	PHGR1	52.6389	-5.02758	0.771234	6.51888	7.08336e-11	2.52745e-08	BLCA
ENSG00000226482	ADIPOQ-AS1	87.0636	-4.88196	1.11565	4.37588	1.20941e-05	0.000296357	BLCA
ENSG00000012223	LTF	1786.72	-4.49688	0.546427	8.2296	1.87835e-16	1.09151e-12	BLCA
ENSG00000269404	SPIB	534.25	-4.49206	0.524749	8.56039	1.12487e-17	7.62605e-14	BLCA
ENSG00000153446	C16orf89	108.121	-4.39605	0.471822	9.31717	1.19487e-20	1.62012e-16	BLCA
ENSG00000164530	PI16	423.795	-4.30217	0.595197	7.22815	4.89632e-13	4.97919e-10	BLCA
ENSG00000095713	CRTAC1	686.614	-4.24369	0.5835	7.27283	3.52045e-13	3.76846e-10	BLCA
ENSG00000167483	FAM129C	200.496	-4.14143	0.538214	7.69477	1.41751e-14	2.88301e-11	BLCA
ENSG00000104921	FCER2	173.339	-3.89806	0.634336	6.1451	7.9912e-10	1.70005e-07	BLCA
ENSG00000204003	AL355987.1	61.9356	-3.78702	0.483921	7.82571	5.04815e-15	1.36896e-11	BLCA
ENSG00000163534	FCRL1	69.7485	-3.74924	0.681907	5.49817	3.83762e-08	3.61717e-06	BLCA
ENSG00000100721	TCL1A	169.478	-3.72651	0.642948	5.79598	6.79243e-09	9.4947e-07	BLCA
ENSG00000109511	ANXA10	647.055	-3.71674	0.735224	5.05525	4.29825e-07	2.30659e-05	BLCA
ENSG00000132704	FCRL2	70.5086	-3.63602	0.590215	6.1605	7.2514e-10	1.57523e-07	BLCA
ENSG00000092009	CMA1	69.3837	-3.54402	0.562582	6.29957	2.98481e-10	7.7829e-08	BLCA
ENSG00000136573	BLK	101.596	-3.49391	0.547483	6.38177	1.75048e-10	4.89684e-08	BLCA
ENSG00000012124	CD22	515.132	-3.41448	0.51507	6.62916	3.37595e-11	1.41571e-08	BLCA
ENSG00000187288	CIDEC	87.8232	-3.38568	0.529008	6.40005	1.5533e-10	4.44955e-08	BLCA
ENSG00000106809	OGN	161.662	-3.36797	0.545565	6.17337	6.68484e-10	1.46983e-07	BLCA
ENSG00000181617	FDCSP	249.798	-3.35756	0.655722	5.1204	3.04882e-07	1.77929e-05	BLCA
ENSG00000156738	MS4A1	408.168	-3.34677	0.616617	5.42763	5.71087e-08	4.90087e-06	BLCA
ENSG00000229732	AC019349.1	9479.72	-3.31084	0.623462	5.31041	1.09378e-07	8.03096e-06	BLCA
ENSG00000213088	ACKR1	929.598	-3.28815	0.45996	7.14878	8.75526e-13	7.74212e-10	BLCA
ENSG00000159251	ACTC1	1477.02	-3.27742	0.589773	5.55709	2.74313e-08	2.77568e-06	BLCA
ENSG00000164106	SCRG1	107.842	-3.27458	0.548138	5.97401	2.31495e-09	4.00704e-07	BLCA
ENSG00000166391	MOGAT2	136.805	-3.26694	0.66345	4.92416	8.47221e-07	3.79125e-05	BLCA
ENSG00000167281	RBFOX3	85.0391	-3.26174	0.511235	6.38011	1.76964e-10	4.89684e-08	BLCA
ENSG00000244383	FAM3D-AS1	143.224	-3.24205	0.582984	5.56113	2.68028e-08	2.75317e-06	BLCA
ENSG00000182566	CLEC4G	159.239	-3.21154	0.563281	5.70149	1.18766e-08	1.47288e-06	BLCA
ENSG00000248290	TNXA	377.298	-3.20851	0.40098	8.00166	1.2275e-15	4.61645e-12	BLCA
ENSG00000231852	CYP21A2	137.584	-3.20321	0.398062	8.04701	8.48439e-16	3.83466e-12	BLCA
ENSG00000124440	HIF3A	148.051	-3.1282	0.446977	6.99858	2.58563e-12	1.91228e-09	BLCA
ENSG00000177455	CD19	263.622	-3.07778	0.538188	5.71878	1.07291e-08	1.35117e-06	BLCA
ENSG00000101938	CHRDL1	323.867	-3.06795	0.573834	5.3464	8.97203e-08	6.85594e-06	BLCA
ENSG00000134398	ERN2	258.908	-2.99688	0.427546	7.00948	2.39208e-12	1.8019e-09	BLCA
ENSG00000019169	MARCO	359.84	-2.98879	0.428537	6.9744	3.07187e-12	2.23133e-09	BLCA
ENSG00000174123	TLR10	105.327	-2.98625	0.497366	6.00413	1.92362e-09	3.43189e-07	BLCA
ENSG00000105369	CD79A	898.056	-2.979	0.523953	5.68564	1.30327e-08	1.59678e-06	BLCA
ENSG00000122121	XPNPEP2	89.7829	-2.97701	0.518973	5.73635	9.67407e-09	1.24529e-06	BLCA
ENSG00000167588	GPD1	243.198	-2.9356	0.509539	5.76128	8.34774e-09	1.12377e-06	BLCA
ENSG00000171401	KRT13	30016.3	-2.93499	0.604735	4.85336	1.21389e-06	5.02823e-05	BLCA
ENSG00000164122	ASB5	75.5317	-2.90114	0.722022	4.01808	5.8674e-05	0.000958891	BLCA
ENSG00000198643	FAM3D	375.711	-2.90006	0.577623	5.02068	5.14891e-07	2.62659e-05	BLCA
ENSG00000133800	LYVE1	288.387	-2.89988	0.407647	7.1137	1.12973e-12	9.5738e-10	BLCA
ENSG00000176194	CIDEA	55.2667	-2.89408	0.564425	5.12748	2.93639e-07	1.72856e-05	BLCA
ENSG00000188257	PLA2G2A	2411.97	-2.86366	0.52316	5.47377	4.40556e-08	4.00906e-06	BLCA
ENSG00000276409	CCL14	394.484	-2.85429	0.424529	6.72344	1.77485e-11	8.29836e-09	BLCA
ENSG00000162878	PKDCC	569.221	-2.848	0.443716	6.41852	1.3761e-10	4.27295e-08	BLCA
ENSG00000118432	CNR1	74.417	-2.81077	0.510358	5.50745	3.64065e-08	3.46817e-06	BLCA
ENSG00000277027	RMRP	97.7857	-2.80497	0.416056	6.74181	1.56422e-11	7.57472e-09	BLCA
ENSG00000269900	RMRP	97.8194	-2.80361	0.416114	6.73762	1.61006e-11	7.70497e-09	BLCA
ENSG00000275431	AC244100.2	132.211	-2.80293	0.430281	6.51418	7.30874e-11	2.54688e-08	BLCA
ENSG00000168477	TNXB	939.078	-2.79992	0.387988	7.21651	5.3338e-13	5.29178e-10	BLCA
ENSG00000168309	FAM107A	267.804	-2.77028	0.37538	7.37995	1.58347e-13	2.01284e-10	BLCA
ENSG00000240505	TNFRSF13B	57.3134	-2.76763	0.573554	4.8254	1.39721e-06	5.67777e-05	BLCA
ENSG00000172724	CCL19	688.041	-2.7671	0.516201	5.3605	8.29902e-08	6.44942e-06	BLCA
ENSG00000138615	CILP	846.63	-2.75513	0.489433	5.62922	1.81023e-08	2.06559e-06	BLCA
ENSG00000004776	HSPB6	1545.73	-2.74638	0.47288	5.80779	6.33044e-09	9.06701e-07	BLCA
ENSG00000162078	ZG16B	330.741	-2.74526	0.421221	6.51737	7.15486e-11	2.53077e-08	BLCA
ENSG00000267328	AC002398.2	946.876	-2.72249	0.473684	5.74747	9.05869e-09	1.19249e-06	BLCA
ENSG00000117215	PLA2G2D	231.121	-2.71977	0.550591	4.93974	7.82277e-07	3.58173e-05	BLCA
ENSG00000168079	SCARA5	153.026	-2.71466	0.464632	5.84259	5.13958e-09	7.52023e-07	BLCA
ENSG00000175084	DES	18913.5	-2.69593	0.625763	4.30822	1.6457e-05	0.000376039	BLCA
ENSG00000138356	AOX1	199.735	-2.68643	0.437213	6.14444	8.02443e-10	1.70005e-07	BLCA
ENSG00000265787	CYP4F35P	76.3851	-2.67961	0.477898	5.60707	2.05777e-08	2.29326e-06	BLCA
ENSG00000107317	PTGDS	2117.23	-2.67678	0.389917	6.86499	6.64949e-12	4.22627e-09	BLCA
ENSG00000133392	MYH11	21640.4	-2.65247	0.495163	5.35676	8.47294e-08	6.53992e-06	BLCA
ENSG00000018625	ATP1A2	122.613	-2.64896	0.512425	5.16946	2.34774e-07	1.44487e-05	BLCA
ENSG00000129965	INS-IGF2	2605.65	-2.64295	0.581199	4.5474	5.4312e-06	0.000159168	BLCA
ENSG00000234638	AC053503.4	1536.77	-2.64063	0.662298	3.98707	6.68955e-05	0.00105756	BLCA
ENSG00000146374	RSPO3	230.752	-2.62705	0.480424	5.46819	4.54645e-08	4.09151e-06	BLCA
ENSG00000160856	FCRL3	103.888	-2.62194	0.472324	5.55115	2.83802e-08	2.85042e-06	BLCA
ENSG00000108405	P2RX1	248.503	-2.6217	0.439892	5.95988	2.52418e-09	4.33233e-07	BLCA
ENSG00000112936	C7	744.141	-2.60927	0.545632	4.7821	1.73473e-06	6.74605e-05	BLCA
ENSG00000143196	DPT	716.211	-2.59649	0.5308	4.89166	9.99899e-07	4.30401e-05	BLCA
ENSG00000170382	LRRN2	142.038	-2.58865	0.382318	6.77092	1.27963e-11	6.7777e-09	BLCA
ENSG00000225670	CADM3-AS1	78.8455	-2.58361	0.448617	5.75905	8.4588e-09	1.12813e-06	BLCA
ENSG00000183036	PCP4	476.275	-2.58051	0.686005	3.76165	0.000168799	0.00212984	BLCA
ENSG00000064205	WISP2	320.752	-2.56875	0.482436	5.32455	1.01202e-07	7.51201e-06	BLCA
ENSG00000202198	RF00100	341.958	-2.56341	0.382362	6.70415	2.02577e-11	9.15581e-09	BLCA
ENSG00000283293	RN7SK	341.958	-2.56341	0.382362	6.70415	2.02577e-11	9.15581e-09	BLCA
ENSG00000162706	CADM3	138.275	-2.56286	0.477107	5.37167	7.80114e-08	6.19779e-06	BLCA
ENSG00000088320	REM1	77.31	-2.55248	0.379485	6.72618	1.74177e-11	8.23837e-09	BLCA
ENSG00000159958	TNFRSF13C	330.804	-2.55038	0.43373	5.8801	4.1003e-09	6.31773e-07	BLCA
ENSG00000197766	CFD	1277.32	-2.54887	0.356448	7.15077	8.62946e-13	7.74212e-10	BLCA
ENSG00000165178	NCF1C	277.273	-2.54824	0.371852	6.85285	7.23933e-12	4.39514e-09	BLCA
ENSG00000165457	FOLR2	933.008	-2.53866	0.373171	6.80294	1.02504e-11	5.78332e-09	BLCA
ENSG00000263065	AF001548.1	564.987	-2.53718	0.5619	4.51537	6.32073e-06	0.000179226	BLCA
ENSG00000233627	C4A-AS1	458.626	-2.53473	0.385016	6.58346	4.59633e-11	1.78062e-08	BLCA
ENSG00000124664	SPDEF	153.55	-2.52797	0.488003	5.18022	2.2162e-07	1.39095e-05	BLCA
ENSG00000169442	CD52	1015.23	-2.52772	0.36801	6.86862	6.48271e-12	4.18567e-09	BLCA
ENSG00000085265	FCN1	195.586	-2.50853	0.378843	6.62156	3.55424e-11	1.47527e-08	BLCA
ENSG00000241158	ADAMTS9-AS1	50.6395	-2.50653	0.407463	6.15155	7.67283e-10	1.65136e-07	BLCA
ENSG00000211898	IGHD	683.458	-2.49854	0.661031	3.77977	0.000156974	0.00201554	BLCA
ENSG00000182487	NCF1B	239.904	-2.49721	0.361702	6.90405	5.05412e-12	3.37027e-09	BLCA
ENSG00000130700	GATA5	59.2217	-2.4929	0.554988	4.49181	7.06209e-06	0.000194492	BLCA
ENSG00000197540	GZMM	92.9919	-2.49267	0.369103	6.75332	1.44495e-11	7.13455e-09	BLCA
ENSG00000229776	C4B-AS1	390.861	-2.4917	0.378603	6.58129	4.66385e-11	1.78973e-08	BLCA
ENSG00000068976	PYGM	87.2496	-2.48521	0.37106	6.6976	2.11867e-11	9.36753e-09	BLCA
ENSG00000188536	HBA2	815.405	-2.4821	0.410311	6.04932	1.45458e-09	2.72664e-07	BLCA
ENSG00000223350	IGLV9-49	59.7446	-2.47812	0.632888	3.91557	9.01925e-05	0.00132934	BLCA
ENSG00000105246	EBI3	146.507	-2.46894	0.362587	6.80925	9.81095e-12	5.67085e-09	BLCA
ENSG00000213402	PTPRCAP	854.5	-2.46263	0.33364	7.38109	1.56995e-13	2.01284e-10	BLCA
ENSG00000134668	SPOCD1	1251.24	-2.45825	0.420381	5.84766	4.98544e-09	7.34756e-07	BLCA
ENSG00000249780	AC093809.1	50.792	-2.45434	0.413284	5.93863	2.87405e-09	4.75235e-07	BLCA
ENSG00000128218	VPREB3	61.8064	-2.44743	0.466945	5.24137	1.59391e-07	1.07343e-05	BLCA
ENSG00000283294	AP005212.4	69.385	-2.43719	0.46943	5.19182	2.08253e-07	1.32154e-05	BLCA
ENSG00000247982	LINC00926	180.741	-2.42783	0.382668	6.34447	2.23193e-10	5.93386e-08	BLCA
ENSG00000122224	LY9	115.024	-2.41954	0.394142	6.13876	8.3166e-10	1.74379e-07	BLCA
ENSG00000131401	NAPSB	430.528	-2.41818	0.390252	6.19646	5.77481e-10	1.33467e-07	BLCA
ENSG00000154330	PGM5	727.374	-2.41076	0.463526	5.20093	1.98292e-07	1.27223e-05	BLCA
ENSG00000132185	FCRLA	190.489	-2.41011	0.500463	4.81575	1.46645e-06	5.89434e-05	BLCA
ENSG00000117322	CR2	514.54	-2.39913	0.692377	3.46507	0.000530093	0.00499019	BLCA
ENSG00000102854	MSLN	684.952	-2.39612	0.624282	3.83819	0.000123942	0.00169409	BLCA
ENSG00000124212	PTGIS	1613.26	-2.38999	0.442546	5.40056	6.64345e-08	5.50378e-06	BLCA
ENSG00000240535	AC034238.1	111.394	-2.38823	0.430261	5.55065	2.84609e-08	2.85149e-06	BLCA
ENSG00000135447	PPP1R1A	96.6522	-2.3824	0.401972	5.92677	3.08944e-09	5.04696e-07	BLCA
ENSG00000158517	NCF1	325.385	-2.37914	0.364752	6.52263	6.90845e-11	2.50906e-08	BLCA
ENSG00000254545	AL354919.2	82.9817	-2.37066	0.432092	5.48648	4.10032e-08	3.79297e-06	BLCA
ENSG00000109906	ZBTB16	52.4404	-2.37011	0.400973	5.9109	3.40244e-09	5.4063e-07	BLCA
ENSG00000274576	IGHV2-70	179.07	-2.36945	0.613393	3.86286	0.000112066	0.00156813	BLCA
ENSG00000224389	C4B	3737.55	-2.36549	0.381205	6.20528	5.45986e-10	1.26909e-07	BLCA
ENSG00000260335	AC133555.4	83.9108	-2.36411	0.319162	7.40722	1.28976e-13	1.80909e-10	BLCA
ENSG00000130176	CNN1	4397.51	-2.3611	0.488382	4.83454	1.33456e-06	5.46686e-05	BLCA
ENSG00000068831	RASGRP2	334.645	-2.35873	0.344147	6.85383	7.1896e-12	4.39514e-09	BLCA
ENSG00000166819	PLIN1	219.26	-2.35768	0.560099	4.2094	2.56046e-05	0.000523045	BLCA
ENSG00000237988	OR2I1P	260.6	-2.35702	0.532105	4.42962	9.43991e-06	0.000245046	BLCA
ENSG00000113088	GZMK	204.782	-2.35605	0.438792	5.36941	7.89955e-08	6.23942e-06	BLCA
ENSG00000244731	C4A	3720.61	-2.35502	0.380396	6.19098	5.97918e-10	1.35261e-07	BLCA
ENSG00000007312	CD79B	337.432	-2.35062	0.416515	5.64353	1.66597e-08	1.94663e-06	BLCA
ENSG00000263335	AF001548.2	897.735	-2.33919	0.419119	5.58122	2.38842e-08	2.53814e-06	BLCA
ENSG00000181374	CCL13	317.995	-2.33182	0.450891	5.17157	2.32135e-07	1.43645e-05	BLCA
ENSG00000125730	C3	16833.3	-2.3316	0.38179	6.10701	1.01513e-09	2.04481e-07	BLCA
ENSG00000126759	CFP	129.124	-2.32282	0.327543	7.09164	1.32528e-12	1.05702e-09	BLCA
ENSG00000182253	SYNM	2453.07	-2.31812	0.436306	5.31307	1.07795e-07	7.92907e-06	BLCA
ENSG00000137078	SIT1	149.069	-2.31811	0.41397	5.59972	2.14701e-08	2.34139e-06	BLCA
ENSG00000206172	HBA1	578.617	-2.31794	0.400494	5.7877	7.13565e-09	9.83921e-07	BLCA
ENSG00000173578	XCR1	61.932	-2.31177	0.41069	5.62897	1.81286e-08	2.06559e-06	BLCA
ENSG00000130755	GMFG	1057.72	-2.29638	0.291746	7.87116	3.5137e-15	1.02091e-11	BLCA
ENSG00000163017	ACTG2	10392.6	-2.29315	0.493137	4.65013	3.31725e-06	0.00011115	BLCA
ENSG00000228314	CYP4F29P	96.3386	-2.29144	0.522451	4.38595	1.1548e-05	0.000286423	BLCA
ENSG00000100448	CTSG	143.38	-2.28734	0.572255	3.99706	6.41345e-05	0.00102346	BLCA
ENSG00000189129	PLAC9	184.846	-2.2791	0.344484	6.61597	3.69112e-11	1.5166e-08	BLCA
ENSG00000240143	AL023653.1	82.5576	-2.26644	0.330406	6.85955	6.90781e-12	4.3229e-09	BLCA
ENSG00000172403	SYNPO2	2855.81	-2.25998	0.451113	5.00978	5.44925e-07	2.71484e-05	BLCA
ENSG00000172987	HPSE2	156.508	-2.25808	0.545663	4.13823	3.49993e-05	0.000652459	BLCA
ENSG00000124491	F13A1	1916.73	-2.25197	0.402643	5.59296	2.23227e-08	2.40854e-06	BLCA
ENSG00000249669	CARMN	486.729	-2.25177	0.381303	5.90546	3.51655e-09	5.56586e-07	BLCA
ENSG00000125618	PAX8	391.312	-2.25056	0.351556	6.4017	1.53656e-10	4.43281e-08	BLCA
ENSG00000130592	LSP1	3910.94	-2.24888	0.320573	7.01518	2.29653e-12	1.76257e-09	BLCA
ENSG00000175463	TBC1D10C	417.414	-2.23844	0.330795	6.76686	1.3161e-11	6.7777e-09	BLCA
ENSG00000252714	RNA5SP392	62.1466	-2.23804	0.360624	6.20602	5.43428e-10	1.26909e-07	BLCA
ENSG00000126264	HCST	424.649	-2.23744	0.317381	7.04968	1.79335e-12	1.40285e-09	BLCA
ENSG00000134917	ADAMTS8	121.223	-2.22995	0.467634	4.76858	1.85525e-06	7.10997e-05	BLCA
ENSG00000117091	CD48	592.511	-2.22884	0.36715	6.07065	1.27396e-09	2.46766e-07	BLCA
ENSG00000175857	GAPT	53.093	-2.22584	0.397918	5.59373	2.22248e-08	2.40436e-06	BLCA
ENSG00000135472	FAIM2	66.9351	-2.22391	0.409492	5.4309	5.60691e-08	4.83874e-06	BLCA
ENSG00000265206	AC004687.1	123.44	-2.22125	0.442619	5.01843	5.20956e-07	2.65218e-05	BLCA
ENSG00000203710	CR1	165.949	-2.20911	0.441335	5.00552	5.57109e-07	2.76697e-05	BLCA
ENSG00000247774	PCED1B-AS1	296.764	-2.19608	0.342917	6.40411	1.51245e-10	4.42592e-08	BLCA
ENSG00000198106	AC025279.1	54.5839	-2.1841	0.342922	6.36909	1.90155e-10	5.22632e-08	BLCA
ENSG00000181856	SLC2A4	116.094	-2.17696	0.414726	5.24914	1.52809e-07	1.03943e-05	BLCA
ENSG00000104903	LYL1	293.459	-2.17321	0.295437	7.3559	1.89642e-13	2.13806e-10	BLCA
ENSG00000227039	ITGB2-AS1	139.139	-2.16915	0.334026	6.49397	8.36058e-11	2.88206e-08	BLCA
ENSG00000136960	ENPP2	1253.68	-2.16446	0.343742	6.29675	3.0395e-10	7.83445e-08	BLCA
ENSG00000271503	CCL5	2691.43	-2.15883	0.388399	5.55829	2.72436e-08	2.76483e-06	BLCA
ENSG00000100346	CACNA1I	80.6347	-2.15458	0.515824	4.17697	2.95421e-05	0.00057552	BLCA
ENSG00000229754	CXCR2P1	60.7853	-2.15207	0.485468	4.43298	9.29401e-06	0.000242186	BLCA
ENSG00000245164	LINC00861	51.7361	-2.14945	0.408528	5.26145	1.42927e-07	9.83386e-06	BLCA
ENSG00000226777	FAM30A	93.1398	-2.14667	0.507121	4.23304	2.3055e-05	0.000486163	BLCA
ENSG00000105650	PDE4C	155.358	-2.14646	0.422481	5.0806	3.76251e-07	2.10899e-05	BLCA
ENSG00000119147	C2orf40	50.5928	-2.14232	0.525337	4.07799	4.54264e-05	0.000792372	BLCA
ENSG00000111796	KLRB1	73.3794	-2.1392	0.316813	6.75224	1.45578e-11	7.13455e-09	BLCA
ENSG00000100628	ASB2	266.878	-2.13889	0.361442	5.91764	3.26588e-09	5.25563e-07	BLCA
ENSG00000106483	SFRP4	3433.35	-2.13077	0.554687	3.84139	0.000122341	0.00167629	BLCA
ENSG00000125910	S1PR4	154.808	-2.12194	0.308383	6.88085	5.94948e-12	3.90334e-09	BLCA
ENSG00000133048	CHI3L1	3561.47	-2.11902	0.426774	4.96521	6.86277e-07	3.24601e-05	BLCA
ENSG00000227507	LTB	566.974	-2.11585	0.355624	5.94967	2.68676e-09	4.53482e-07	BLCA
ENSG00000163431	LMOD1	1872.43	-2.11304	0.427037	4.94813	7.49283e-07	3.47229e-05	BLCA
ENSG00000166501	PRKCB	402.833	-2.11239	0.348609	6.05947	1.36572e-09	2.59784e-07	BLCA
ENSG00000221857	AC020907.2	112.788	-2.10997	0.38232	5.51886	3.41202e-08	3.30455e-06	BLCA
ENSG00000280194	AD000864.1	295.09	-2.10837	0.303929	6.93706	4.00341e-12	2.8077e-09	BLCA
ENSG00000139194	RBP5	155.047	-2.1077	0.286003	7.36951	1.71252e-13	2.11091e-10	BLCA
ENSG00000228863	AL121985.1	172.499	-2.10636	0.354258	5.94585	2.7502e-09	4.56612e-07	BLCA
ENSG00000266964	FXYD1	118.247	-2.10316	0.378064	5.56297	2.65221e-08	2.73124e-06	BLCA
ENSG00000123360	PDE1B	210.867	-2.10243	0.326965	6.43013	1.27494e-10	4.05161e-08	BLCA
ENSG00000131203	IDO1	1445.25	-2.10148	0.498442	4.2161	2.48566e-05	0.00051429	BLCA
ENSG00000104814	MAP4K1	428.159	-2.09938	0.325363	6.45242	1.10081e-10	3.52581e-08	BLCA
ENSG00000118729	CASQ2	203.089	-2.0919	0.545087	3.83775	0.000124169	0.00169547	BLCA
ENSG00000254997	KRTAP5-9	50.8454	-2.08992	0.536996	3.89188	9.9472e-05	0.00143147	BLCA
ENSG00000132514	CLEC10A	182.67	-2.08239	0.362445	5.74539	9.17101e-09	1.19789e-06	BLCA
ENSG00000261552	AC109460.4	74.3879	-2.07061	0.276089	7.49981	6.39095e-14	1.03986e-10	BLCA
ENSG00000102970	CCL17	60.2108	-2.06368	0.386498	5.33944	9.32358e-08	7.06248e-06	BLCA
ENSG00000280237	MIR4697HG	67.8075	-2.06368	0.40596	5.08345	3.70647e-07	2.0911e-05	BLCA
ENSG00000267291	AC008649.1	50.3888	-2.06091	0.332898	6.19081	5.98544e-10	1.35261e-07	BLCA
ENSG00000203685	STUM	78.926	-2.06003	0.451503	4.56261	5.05225e-06	0.00015133	BLCA
ENSG00000123338	NCKAP1L	1205.23	-2.05466	0.332281	6.18351	6.26933e-10	1.39354e-07	BLCA
ENSG00000173200	PARP15	121.35	-2.0517	0.330244	6.21269	5.20845e-10	1.24327e-07	BLCA
ENSG00000147168	IL2RG	1299.03	-2.05147	0.341468	6.0078	1.88058e-09	3.39984e-07	BLCA
ENSG00000267795	SMIM22	1997.82	-2.05041	0.441587	4.64328	3.42922e-06	0.000113963	BLCA
ENSG00000102879	CORO1A	3234.31	-2.04945	0.31046	6.60133	4.07489e-11	1.64113e-08	BLCA
ENSG00000204136	GGTA1P	230.629	-2.03952	0.315979	6.4546	1.08507e-10	3.50298e-08	BLCA
ENSG00000013725	CD6	353.373	-2.0395	0.329235	6.19466	5.84119e-10	1.34222e-07	BLCA
ENSG00000248309	MEF2C-AS1	71.7835	-2.03851	0.364007	5.6002	2.14099e-08	2.3411e-06	BLCA
ENSG00000162692	VCAM1	1213.49	-2.0366	0.338496	6.0166	1.78123e-09	3.24911e-07	BLCA
ENSG00000112799	LY86	221.712	-2.03599	0.324674	6.27089	3.59001e-10	9.12693e-08	BLCA
ENSG00000281181	FP236383.3	15932.1	-2.03548	0.345804	5.88623	3.95094e-09	6.15757e-07	BLCA
ENSG00000137869	CYP19A1	69.5173	-2.03307	0.395598	5.13924	2.75848e-07	1.64045e-05	BLCA
ENSG00000280800	FP671120.3	16001.9	-2.03195	0.345267	5.88515	3.97686e-09	6.1743e-07	BLCA
ENSG00000280614	FP236383.2	15952.7	-2.03172	0.345125	5.88691	3.93491e-09	6.15617e-07	BLCA
ENSG00000136732	GYPC	836.1	-2.02996	0.319301	6.3575	2.05066e-10	5.53569e-08	BLCA
ENSG00000117154	IGSF21	118.101	-2.02924	0.408391	4.96886	6.7348e-07	3.19291e-05	BLCA
ENSG00000267121	AC008105.3	131.514	-2.02902	0.275931	7.35336	1.93284e-13	2.13806e-10	BLCA
ENSG00000015285	WAS	597.427	-2.02887	0.310023	6.54424	5.97994e-11	2.21133e-08	BLCA
ENSG00000204936	CD177	115.599	-2.02837	0.495105	4.09685	4.18802e-05	0.000743914	BLCA
ENSG00000223774	AL513217.1	251.577	-2.02673	0.416307	4.86835	1.12536e-06	4.74367e-05	BLCA
ENSG00000196616	ADH1B	548.868	-2.02442	0.605923	3.34105	0.000834628	0.00702193	BLCA
ENSG00000155659	VSIG4	1084.86	-2.02262	0.398016	5.08174	3.73986e-07	2.1041e-05	BLCA
ENSG00000211890	IGHA2	5437.91	-2.01913	0.492321	4.10125	4.10919e-05	0.00073305	BLCA
ENSG00000140968	IRF8	692.929	-2.01763	0.381597	5.28733	1.24113e-07	8.79538e-06	BLCA
ENSG00000203697	CAPN8	523.424	-2.01171	0.577023	3.48636	0.000489638	0.00471967	BLCA
ENSG00000281383	FP671120.4	13568.3	-2.01015	0.343988	5.84366	5.10655e-09	7.49889e-07	BLCA
ENSG00000112303	VNN2	108.337	-2.00937	0.389306	5.16143	2.45076e-07	1.49013e-05	BLCA
ENSG00000130988	RGN	57.2875	-2.00195	0.428153	4.67579	2.92825e-06	0.000101372	BLCA
ENSG00000223648	IGHV3-64	78.9589	-2.00185	0.574745	3.48303	0.00049578	0.00476195	BLCA
ENSG00000277739	RNA5-8S5	507.286	-2.0016	0.35892	5.57673	2.45088e-08	2.58946e-06	BLCA
ENSG00000149781	FERMT3	1304.91	-1.99505	0.300102	6.64792	2.97261e-11	1.28635e-08	BLCA
ENSG00000160185	UBASH3A	59.0926	-1.99134	0.363617	5.47648	4.33871e-08	3.96173e-06	BLCA
ENSG00000166825	ANPEP	1859.93	-1.98893	0.421079	4.72341	2.31918e-06	8.43802e-05	BLCA
ENSG00000157150	TIMP4	155.592	-1.98073	0.398523	4.97018	6.68891e-07	3.17485e-05	BLCA
ENSG00000205436	EXOC3L4	127.274	-1.97984	0.394349	5.02053	5.15284e-07	2.62659e-05	BLCA
ENSG00000162894	FCMR	375.869	-1.97469	0.368537	5.35819	8.40584e-08	6.50047e-06	BLCA
ENSG00000101017	CD40	1376.46	-1.96915	0.284584	6.9194	4.53561e-12	3.07492e-09	BLCA
ENSG00000275215	RNA5-8SN4	520.682	-1.96633	0.355873	5.52538	3.28766e-08	3.21471e-06	BLCA
ENSG00000136244	IL6	509.559	-1.96429	0.465124	4.22315	2.40911e-05	0.000501767	BLCA
ENSG00000278189	RNA5-8SN3	511.74	-1.96317	0.357826	5.48637	4.10283e-08	3.79297e-06	BLCA
ENSG00000108823	SGCA	139.728	-1.96134	0.437643	4.4816	7.40856e-06	0.000201577	BLCA
ENSG00000245105	A2M-AS1	905.383	-1.96025	0.272157	7.20264	5.90593e-13	5.58687e-10	BLCA
ENSG00000278233	RNA5-8SN3	512.799	-1.95692	0.356477	5.4896	4.02851e-08	3.74983e-06	BLCA
ENSG00000173372	C1QA	8294.18	-1.95296	0.367182	5.31877	1.04468e-07	7.6983e-06	BLCA
ENSG00000138061	CYP1B1	874.223	-1.95228	0.361589	5.39918	6.69446e-08	5.51236e-06	BLCA
ENSG00000211751	TRBC1	651.485	-1.94806	0.343592	5.66969	1.43054e-08	1.71653e-06	BLCA
ENSG00000170498	KISS1	97.2448	-1.94638	0.495539	3.92781	8.57228e-05	0.00128055	BLCA
ENSG00000254287	AC007991.4	84.2465	-1.94392	0.539747	3.60153	0.000316346	0.00340906	BLCA
ENSG00000180096	SEPT1	447.889	-1.94081	0.283531	6.84514	7.64037e-12	4.5704e-09	BLCA
ENSG00000235426	AL133481.1	180.437	-1.94001	0.299886	6.46917	9.85414e-11	3.28555e-08	BLCA
ENSG00000168961	LGALS9	3810.71	-1.93703	0.272501	7.10831	1.17469e-12	9.58209e-10	BLCA
ENSG00000135426	TESPA1	99.7956	-1.93464	0.35418	5.46231	4.69967e-08	4.2015e-06	BLCA
ENSG00000017427	IGF1	570.066	-1.93398	0.485209	3.98588	6.72316e-05	0.00106164	BLCA
ENSG00000173705	SUSD5	66.4155	-1.93279	0.359924	5.36999	7.87391e-08	6.23127e-06	BLCA
ENSG00000179921	GPBAR1	57.783	-1.92993	0.290888	6.63462	3.25339e-11	1.37852e-08	BLCA
ENSG00000122122	SASH3	690.242	-1.92651	0.335333	5.74507	9.18804e-09	1.19789e-06	BLCA
ENSG00000103522	IL21R	335.563	-1.9235	0.376392	5.11036	3.21548e-07	1.85543e-05	BLCA
ENSG00000198523	PLN	365.985	-1.91672	0.481723	3.97888	6.92416e-05	0.00108495	BLCA
ENSG00000135424	ITGA7	952.959	-1.9133	0.322676	5.92949	3.03868e-09	4.98405e-07	BLCA
ENSG00000205363	C15orf59	84.5416	-1.91104	0.379037	5.04183	4.61099e-07	2.42641e-05	BLCA
ENSG00000123329	ARHGAP9	531.446	-1.90829	0.311389	6.12831	8.88186e-10	1.83395e-07	BLCA
ENSG00000255847	AP003717.1	93.5104	-1.90489	0.524566	3.63137	0.000281917	0.00313064	BLCA
ENSG00000123243	ITIH5	867.209	-1.90209	0.348441	5.45884	4.79262e-08	4.24763e-06	BLCA
ENSG00000261054	AC036108.2	406.434	-1.89798	0.484234	3.91956	8.87118e-05	0.0013141	BLCA
ENSG00000102445	RUBCNL	172.938	-1.89733	0.363086	5.22557	1.73623e-07	1.14465e-05	BLCA
ENSG00000144218	AFF3	84.91	-1.89669	0.393613	4.81865	1.4453e-06	5.82084e-05	BLCA
ENSG00000186810	CXCR3	119.691	-1.89528	0.394307	4.80661	1.53515e-06	6.12809e-05	BLCA
ENSG00000010671	BTK	279.121	-1.89473	0.333481	5.68168	1.3338e-08	1.6208e-06	BLCA
ENSG00000128815	WDFY4	398.081	-1.88877	0.373814	5.0527	4.35613e-07	2.32233e-05	BLCA
ENSG00000159618	ADGRG5	108.866	-1.88679	0.412176	4.57763	4.70264e-06	0.000143503	BLCA
ENSG00000189058	APOD	1458.68	-1.88674	0.455262	4.1443	3.40858e-05	0.000639828	BLCA
ENSG00000168490	PHYHIP	172.383	-1.88204	0.362978	5.18501	2.16e-07	1.3622e-05	BLCA
ENSG00000104894	CD37	1332.93	-1.87958	0.30869	6.08891	1.13679e-09	2.26673e-07	BLCA
ENSG00000197813	AC011450.1	62.0467	-1.87944	0.319497	5.88249	4.04146e-09	6.25074e-07	BLCA
ENSG00000185811	IKZF1	472.493	-1.87885	0.342425	5.48689	4.0907e-08	3.79297e-06	BLCA
ENSG00000127528	KLF2	663.573	-1.87798	0.277659	6.76362	1.3459e-11	6.84341e-09	BLCA
ENSG00000172794	RAB37	97.9177	-1.87783	0.307494	6.10687	1.01606e-09	2.04481e-07	BLCA
ENSG00000162739	SLAMF6	159.483	-1.87733	0.387934	4.8393	1.30296e-06	5.35566e-05	BLCA
ENSG00000106511	MEOX2	59.4819	-1.87671	0.448248	4.18678	2.82944e-05	0.000560065	BLCA
ENSG00000105383	CD33	120.893	-1.87565	0.335843	5.58491	2.33825e-08	2.4964e-06	BLCA
ENSG00000149451	ADAM33	255.156	-1.87098	0.398843	4.69102	2.71841e-06	9.53602e-05	BLCA
ENSG00000187726	DNAJB13	122.14	-1.86699	0.51295	3.6397	0.000272952	0.0030637	BLCA
ENSG00000105374	NKG7	422.454	-1.86651	0.367386	5.08052	3.76411e-07	2.10899e-05	BLCA
ENSG00000101335	MYL9	13842.4	-1.86546	0.338273	5.51465	3.49484e-08	3.36871e-06	BLCA
ENSG00000213654	GPSM3	1046.74	-1.86544	0.247717	7.53051	5.05414e-14	8.93858e-11	BLCA
ENSG00000112562	SMOC2	1166.71	-1.8652	0.380288	4.9047	9.35689e-07	4.09984e-05	BLCA
ENSG00000129946	SHC2	424.655	-1.8643	0.328971	5.66704	1.45284e-08	1.73305e-06	BLCA
ENSG00000185527	PDE6G	50.0138	-1.86299	0.340474	5.47175	4.45603e-08	4.03693e-06	BLCA
ENSG00000059915	PSD	508.891	-1.8621	0.297788	6.2531	4.02377e-10	1.01034e-07	BLCA
ENSG00000072818	ACAP1	620.108	-1.86174	0.279757	6.65484	2.83613e-11	1.24049e-08	BLCA
ENSG00000169896	ITGAM	555.25	-1.85898	0.320125	5.80705	6.35832e-09	9.07499e-07	BLCA
ENSG00000204472	AIF1	1112.83	-1.85205	0.326811	5.66704	1.45282e-08	1.73305e-06	BLCA
ENSG00000182866	LCK	449.806	-1.84875	0.323887	5.70803	1.14294e-08	1.42175e-06	BLCA
ENSG00000177575	CD163	2576	-1.84695	0.388337	4.75606	1.97405e-06	7.49051e-05	BLCA
ENSG00000140368	PSTPIP1	341.881	-1.84373	0.307122	6.00326	1.93397e-09	3.43529e-07	BLCA
ENSG00000174600	CMKLR1	653.444	-1.84268	0.365157	5.04627	4.50529e-07	2.38399e-05	BLCA
ENSG00000124203	ZNF831	55.1154	-1.84236	0.394368	4.67168	2.98743e-06	0.000102897	BLCA
ENSG00000182162	P2RY8	272.589	-1.84184	0.33511	5.49622	3.88012e-08	3.63667e-06	BLCA
ENSG00000111452	ADGRD1	217.497	-1.8415	0.46807	3.93424	8.3461e-05	0.0012509	BLCA
ENSG00000170458	CD14	4391.29	-1.8377	0.358677	5.12356	2.99821e-07	1.75968e-05	BLCA
ENSG00000153902	LGI4	148.8	-1.83741	0.249902	7.35254	1.94479e-13	2.13806e-10	BLCA
ENSG00000090659	CD209	599.232	-1.83702	0.409893	4.48171	7.40462e-06	0.000201577	BLCA
ENSG00000049540	ELN	1669.22	-1.83413	0.394379	4.65067	3.30853e-06	0.000110949	BLCA
ENSG00000205502	C2CD4B	86.7261	-1.83291	0.404312	4.5334	5.80408e-06	0.000167607	BLCA
ENSG00000224163	AC025594.1	84.0757	-1.83276	0.450982	4.06394	4.8252e-05	0.000827815	BLCA
ENSG00000213886	UBD	2688.21	-1.83077	0.502603	3.64258	0.000269921	0.00303387	BLCA
ENSG00000167617	CDC42EP5	750.427	-1.83022	0.356067	5.1401	2.74592e-07	1.63702e-05	BLCA
ENSG00000267077	AC020663.2	625.601	-1.82782	0.427188	4.27872	1.87973e-05	0.000415102	BLCA
ENSG00000259954	IL21R-AS1	131.033	-1.82767	0.363865	5.02294	5.08876e-07	2.60372e-05	BLCA
ENSG00000167286	CD3D	286.198	-1.82731	0.360154	5.07368	3.90196e-07	2.15391e-05	BLCA
ENSG00000105122	RASAL3	474.203	-1.82728	0.294057	6.21404	5.16407e-10	1.24295e-07	BLCA
ENSG00000173175	ADCY5	413.184	-1.82572	0.434066	4.20609	2.59829e-05	0.000528899	BLCA
ENSG00000100079	LGALS2	61.766	-1.82499	0.365612	4.99159	5.98828e-07	2.90487e-05	BLCA
ENSG00000160883	HK3	341.831	-1.82204	0.355056	5.13171	2.87114e-07	1.69506e-05	BLCA
ENSG00000168874	ATOH8	375.079	-1.82099	0.465476	3.91209	9.15e-05	0.00134366	BLCA
ENSG00000244734	HBB	666.219	-1.81269	0.425824	4.25691	2.07269e-05	0.000447984	BLCA
ENSG00000171747	LGALS4	146.081	-1.80865	0.540957	3.34343	0.000827505	0.00697915	BLCA
ENSG00000241566	IGKV2D-24	71.218	-1.80722	0.55541	3.25384	0.00113855	0.00887052	BLCA
ENSG00000076555	ACACB	492.571	-1.80678	0.264533	6.83007	8.48734e-12	5.00347e-09	BLCA
ENSG00000149294	NCAM1	352.54	-1.80225	0.459973	3.91816	8.92287e-05	0.00131888	BLCA
ENSG00000101605	MYOM1	111.24	-1.80215	0.315649	5.70934	1.13418e-08	1.41519e-06	BLCA
ENSG00000100450	GZMH	156.559	-1.79823	0.422546	4.25571	2.08388e-05	0.000449688	BLCA
ENSG00000277494	GPIHBP1	75.8415	-1.7955	0.394734	4.54863	5.39954e-06	0.000158724	BLCA
ENSG00000160593	JAML	430.266	-1.78965	0.302002	5.92595	3.1049e-09	5.05193e-07	BLCA
ENSG00000167676	PLIN4	1264.39	-1.78452	0.378589	4.7136	2.43373e-06	8.7453e-05	BLCA
ENSG00000115956	PLEK	887.229	-1.78405	0.346246	5.15257	2.56943e-07	1.553e-05	BLCA
ENSG00000164736	SOX17	111.937	-1.78353	0.293255	6.08183	1.18816e-09	2.34615e-07	BLCA
ENSG00000145936	KCNMB1	374.991	-1.78334	0.370175	4.81755	1.45328e-06	5.84719e-05	BLCA
ENSG00000263961	RHEX	302.826	-1.78328	0.51261	3.47883	0.000503615	0.00481673	BLCA
ENSG00000232993	AL445183.1	327.461	-1.78326	0.356861	4.99709	5.82031e-07	2.84911e-05	BLCA
ENSG00000277089	AC243829.4	216.348	-1.77928	0.347309	5.12304	3.00656e-07	1.75968e-05	BLCA
ENSG00000117090	SLAMF1	102.944	-1.77827	0.353116	5.03593	4.75538e-07	2.48509e-05	BLCA
ENSG00000260314	MRC1	1015.21	-1.7773	0.378598	4.69441	2.67374e-06	9.42459e-05	BLCA
ENSG00000185905	C16orf54	120.175	-1.77382	0.345659	5.13172	2.87109e-07	1.69506e-05	BLCA
ENSG00000271605	MILR1	158.42	-1.7714	0.285461	6.2054	5.45582e-10	1.26909e-07	BLCA
ENSG00000122035	RASL11A	331.83	-1.76788	0.354526	4.9866	6.14497e-07	2.9616e-05	BLCA
ENSG00000180139	ACTA2-AS1	7509.63	-1.76594	0.340917	5.17997	2.21925e-07	1.39095e-05	BLCA
ENSG00000255248	MIR100HG	392.075	-1.7641	0.341818	5.16092	2.45741e-07	1.49194e-05	BLCA
ENSG00000054938	CHRDL2	649.843	-1.76112	0.533983	3.29809	0.000973459	0.00785195	BLCA
ENSG00000213316	LTC4S	60.8593	-1.75873	0.259905	6.76683	1.31632e-11	6.7777e-09	BLCA
ENSG00000100055	CYTH4	731.05	-1.75092	0.322065	5.43654	5.43254e-08	4.71171e-06	BLCA
ENSG00000136250	AOAH	287.815	-1.74903	0.347909	5.02725	4.97555e-07	2.56191e-05	BLCA
ENSG00000129988	LBP	77.6053	-1.74824	0.525922	3.32415	0.000886897	0.00733556	BLCA
ENSG00000091986	CCDC80	4631.03	-1.74608	0.397448	4.39322	1.11682e-05	0.000278649	BLCA
ENSG00000143119	CD53	1485.69	-1.74523	0.326545	5.34454	9.06479e-08	6.87926e-06	BLCA
ENSG00000128591	FLNC	2286.02	-1.74449	0.44393	3.92966	8.50668e-05	0.00127216	BLCA
ENSG00000185669	SNAI3	60.8938	-1.74319	0.271931	6.41041	1.45127e-10	4.40447e-08	BLCA
ENSG00000088827	SIGLEC1	794.8	-1.74277	0.358647	4.85929	1.17806e-06	4.91346e-05	BLCA
ENSG00000183918	SH2D1A	86.5173	-1.74207	0.388596	4.48299	7.36049e-06	0.000200672	BLCA
ENSG00000168421	RHOH	261.792	-1.73978	0.362841	4.79488	1.62769e-06	6.40945e-05	BLCA
ENSG00000086730	LAT2	524.731	-1.73696	0.308517	5.63005	1.80153e-08	2.06425e-06	BLCA
ENSG00000166523	CLEC4E	86.6468	-1.73595	0.389961	4.4516	8.52323e-06	0.000225422	BLCA
ENSG00000011600	TYROBP	2054.09	-1.73582	0.318511	5.44978	5.04315e-08	4.43067e-06	BLCA
ENSG00000198851	CD3E	621.266	-1.73443	0.353238	4.91009	9.10328e-07	4.02057e-05	BLCA
ENSG00000074370	ATP2A3	1650.92	-1.73331	0.289332	5.99075	2.0888e-09	3.66234e-07	BLCA
ENSG00000198019	FCGR1B	156.815	-1.73132	0.353014	4.90439	9.37173e-07	4.09984e-05	BLCA
ENSG00000129538	RNASE1	5374.78	-1.73115	0.31998	5.41019	6.29563e-08	5.25984e-06	BLCA
ENSG00000196557	CACNA1H	710.912	-1.73031	0.327211	5.28805	1.23629e-07	8.77638e-06	BLCA
ENSG00000121898	CPXM2	737.741	-1.72698	0.373644	4.622	3.80056e-06	0.000122792	BLCA
ENSG00000110076	NRXN2	117.78	-1.72496	0.34385	5.01662	5.25897e-07	2.66375e-05	BLCA
ENSG00000163508	EOMES	53.9624	-1.71963	0.377404	4.55648	5.20185e-06	0.000154562	BLCA
ENSG00000211772	TRBC2	1507.15	-1.7196	0.342264	5.02418	5.05589e-07	2.59016e-05	BLCA
ENSG00000255833	TIFAB	53.1981	-1.71945	0.428254	4.01503	5.94388e-05	0.000967076	BLCA
ENSG00000121577	POPDC2	200.617	-1.71854	0.322746	5.32474	1.01095e-07	7.51201e-06	BLCA
ENSG00000277734	TRAC	935.863	-1.71646	0.343523	4.99665	5.83356e-07	2.85206e-05	BLCA
ENSG00000215914	MMP23A	278.789	-1.71639	0.375457	4.57145	4.84351e-06	0.000147249	BLCA
ENSG00000188389	PDCD1	118.089	-1.71181	0.390432	4.38441	1.16298e-05	0.000287753	BLCA
ENSG00000139572	GPR84	102.736	-1.71166	0.363581	4.70779	2.50422e-06	8.92761e-05	BLCA
ENSG00000213203	GIMAP1	271.901	-1.71115	0.264667	6.4653	1.01099e-10	3.34341e-08	BLCA
ENSG00000110876	SELPLG	896.724	-1.70977	0.312402	5.47297	4.42555e-08	4.01826e-06	BLCA
ENSG00000233101	HOXB-AS3	189.808	-1.70925	0.318594	5.36497	8.0963e-08	6.37008e-06	BLCA
ENSG00000108924	HLF	66.7488	-1.70893	0.397516	4.29901	1.71559e-05	0.000387356	BLCA
ENSG00000149596	JPH2	503.122	-1.7078	0.401592	4.25257	2.11328e-05	0.000454584	BLCA
ENSG00000174175	SELP	250.373	-1.7065	0.419356	4.06934	4.71467e-05	0.000814692	BLCA
ENSG00000169385	RNASE2	52.2858	-1.70589	0.401585	4.24791	2.15779e-05	0.000461371	BLCA
ENSG00000180061	TMEM150B	64.2538	-1.70528	0.365795	4.66185	3.13375e-06	0.00010676	BLCA
ENSG00000187955	COL14A1	1546.24	-1.70403	0.338468	5.03453	4.79016e-07	2.48707e-05	BLCA
ENSG00000178199	ZC3H12D	94.9654	-1.70302	0.339535	5.01574	5.28298e-07	2.66375e-05	BLCA
ENSG00000047648	ARHGAP6	121.466	-1.70241	0.303783	5.60403	2.09428e-08	2.31492e-06	BLCA
ENSG00000254192	AC011365.2	227.868	-1.70179	0.345093	4.93138	8.16511e-07	3.67923e-05	BLCA
ENSG00000273413	AL136982.7	7324.13	-1.69992	0.411238	4.13365	3.5704e-05	0.000663109	BLCA
ENSG00000130203	APOE	12651.1	-1.6997	0.361839	4.6974	2.63494e-06	9.30393e-05	BLCA
ENSG00000089012	SIRPG	112.579	-1.69755	0.364534	4.65677	3.2121e-06	0.000108611	BLCA
ENSG00000107796	ACTA2	16711.7	-1.69667	0.343955	4.93283	8.10458e-07	3.663e-05	BLCA
ENSG00000163563	MNDA	333.154	-1.69533	0.358024	4.73525	2.18782e-06	8.09773e-05	BLCA
ENSG00000163564	PYHIN1	89.0801	-1.69464	0.34505	4.9113	9.04766e-07	4.00034e-05	BLCA
ENSG00000213658	LAT	442.989	-1.69443	0.249139	6.80115	1.03789e-11	5.78332e-09	BLCA
ENSG00000169413	RNASE6	450.954	-1.69205	0.311573	5.43066	5.61468e-08	4.83874e-06	BLCA
ENSG00000273047	AL121845.2	342.873	-1.69111	0.218391	7.74352	9.66997e-15	2.18525e-11	BLCA
ENSG00000261276	AP003071.3	129.962	-1.68982	0.371519	4.5484	5.40562e-06	0.000158724	BLCA
ENSG00000137265	IRF4	179.209	-1.68928	0.383875	4.4006	1.07953e-05	0.000271452	BLCA
ENSG00000162511	LAPTM5	7852.48	-1.68884	0.291504	5.79353	6.8923e-09	9.6013e-07	BLCA
ENSG00000134061	CD180	207.735	-1.68702	0.360354	4.68155	2.84716e-06	9.91559e-05	BLCA
ENSG00000150337	FCGR1A	333.32	-1.6865	0.334995	5.0344	4.79352e-07	2.48707e-05	BLCA
ENSG00000110079	MS4A4A	554.917	-1.68408	0.351588	4.78992	1.66845e-06	6.52572e-05	BLCA
ENSG00000277632	CCL3	359.241	-1.68257	0.34746	4.84248	1.28226e-06	5.27918e-05	BLCA
ENSG00000272573	MUSTN1	97.7947	-1.68196	0.250427	6.71636	1.86327e-11	8.61273e-09	BLCA
ENSG00000187479	C11orf96	1632.44	-1.68148	0.342901	4.9037	9.40489e-07	4.10172e-05	BLCA
ENSG00000154175	ABI3BP	574.302	-1.67743	0.39985	4.19515	2.72692e-05	0.000545612	BLCA
ENSG00000161281	COX7A1	274.333	-1.67705	0.299348	5.60235	2.11463e-08	2.32478e-06	BLCA
ENSG00000186818	LILRB4	700.461	-1.67654	0.352016	4.76268	1.91036e-06	7.26918e-05	BLCA
ENSG00000188783	PRELP	872.212	-1.67407	0.396361	4.22359	2.4044e-05	0.000501302	BLCA
ENSG00000176533	GNG7	168.605	-1.67406	0.316083	5.29628	1.18186e-07	8.46384e-06	BLCA
ENSG00000106538	RARRES2	3156.64	-1.67222	0.364088	4.59288	4.37165e-06	0.000136354	BLCA
ENSG00000116824	CD2	464.491	-1.67162	0.353749	4.72544	2.29616e-06	8.37676e-05	BLCA
ENSG00000244953	AC087521.1	215.294	-1.6705	0.349033	4.78607	1.70076e-06	6.63297e-05	BLCA
ENSG00000086696	HSD17B2	1095.79	-1.66992	0.486669	3.43132	0.000600652	0.00550659	BLCA
ENSG00000260807	AC009041.2	50.3121	-1.66969	0.332904	5.01553	5.28863e-07	2.66375e-05	BLCA
ENSG00000180616	SSTR2	189.958	-1.66959	0.37187	4.48972	7.1316e-06	0.000195744	BLCA
ENSG00000161835	GRASP	382.202	-1.66943	0.260725	6.40302	1.52329e-10	4.42592e-08	BLCA
ENSG00000261416	AC012645.3	128.404	-1.66921	0.32093	5.20116	1.98047e-07	1.27223e-05	BLCA
ENSG00000100365	NCF4	619.058	-1.66275	0.266661	6.23545	4.50476e-10	1.10057e-07	BLCA
ENSG00000005844	ITGAL	654.856	-1.66224	0.335002	4.96188	6.98158e-07	3.28312e-05	BLCA
ENSG00000122986	HVCN1	390.988	-1.65717	0.272673	6.07748	1.22086e-09	2.39908e-07	BLCA
ENSG00000122420	PTGFR	95.8076	-1.65653	0.432993	3.82577	0.000130362	0.00175588	BLCA
ENSG00000238164	TNFRSF14-AS1	387.386	-1.65485	0.229516	7.21015	5.58915e-13	5.41309e-10	BLCA
ENSG00000110848	CD69	221.494	-1.65474	0.355674	4.6524	3.28093e-06	0.000110296	BLCA
ENSG00000198626	RYR2	80.993	-1.65426	0.376254	4.39665	1.09935e-05	0.000275359	BLCA
ENSG00000175445	LPL	293.741	-1.65408	0.389243	4.24949	2.14256e-05	0.000459183	BLCA
ENSG00000269145	AC007192.2	158.131	-1.65095	0.204086	8.08947	5.99244e-16	3.04693e-12	BLCA
ENSG00000167850	CD300C	81.1616	-1.65082	0.350928	4.70416	2.5491e-06	9.07172e-05	BLCA
ENSG00000148671	ADIRF	15931.2	-1.64951	0.410097	4.02224	5.76467e-05	0.000946753	BLCA
ENSG00000079263	SP140	265.706	-1.64915	0.277314	5.94688	2.73303e-09	4.55621e-07	BLCA
ENSG00000167208	SNX20	286.207	-1.64711	0.307958	5.34848	8.86938e-08	6.80226e-06	BLCA
ENSG00000198771	RCSD1	569.923	-1.64658	0.325328	5.06128	4.16444e-07	2.24963e-05	BLCA
ENSG00000172260	NEGR1	197.953	-1.64635	0.356616	4.61659	3.90097e-06	0.000125142	BLCA
ENSG00000106952	TNFSF8	52.2906	-1.64488	0.363224	4.52855	5.93905e-06	0.00017063	BLCA
ENSG00000110324	IL10RA	785.509	-1.64416	0.304471	5.40008	6.66129e-08	5.50622e-06	BLCA
ENSG00000281887	GIMAP1-GIMAP5	696.526	-1.64208	0.290607	5.65051	1.59971e-08	1.89161e-06	BLCA
ENSG00000158270	COLEC12	666.072	-1.64125	0.359205	4.56912	4.89765e-06	0.000148456	BLCA
ENSG00000265531	FCGR1CP	115.164	-1.63949	0.346677	4.72917	2.25444e-06	8.29898e-05	BLCA
ENSG00000170909	OSCAR	232.778	-1.63615	0.323195	5.06243	4.1395e-07	2.2451e-05	BLCA
ENSG00000275385	CCL18	1075.94	-1.63588	0.433875	3.7704	0.000162986	0.00207895	BLCA
ENSG00000196329	GIMAP5	662.952	-1.63585	0.293104	5.58111	2.38982e-08	2.53814e-06	BLCA
ENSG00000172116	CD8B	182.646	-1.63447	0.4342	3.76431	0.000167007	0.0021147	BLCA
ENSG00000131471	AOC3	1369.1	-1.63432	0.330785	4.94072	7.78331e-07	3.57326e-05	BLCA
ENSG00000174946	GPR171	56.4672	-1.6291	0.36728	4.43559	9.18223e-06	0.000239888	BLCA
ENSG00000254528	AP000757.1	559.051	-1.62706	0.371508	4.37962	1.18889e-05	0.000292738	BLCA
ENSG00000188549	CCDC9B	1029.18	-1.6237	0.325122	4.99415	5.90969e-07	2.88236e-05	BLCA
ENSG00000184113	CLDN5	676.729	-1.62316	0.342444	4.73992	2.13803e-06	7.97877e-05	BLCA
ENSG00000186998	EMID1	453.923	-1.62299	0.37464	4.33214	1.47665e-05	0.000345603	BLCA
ENSG00000204681	GABBR1	3324.2	-1.62287	0.355685	4.56267	5.05062e-06	0.00015133	BLCA
ENSG00000163154	TNFAIP8L2	183.82	-1.62261	0.312009	5.20053	1.98723e-07	1.27299e-05	BLCA
ENSG00000134516	DOCK2	672.84	-1.62127	0.338276	4.79275	1.64512e-06	6.44687e-05	BLCA
ENSG00000239732	TLR9	67.406	-1.62101	0.345013	4.69841	2.62201e-06	9.26864e-05	BLCA
ENSG00000166482	MFAP4	2578.15	-1.61935	0.382313	4.23567	2.27872e-05	0.000482014	BLCA
ENSG00000173369	C1QB	7623.35	-1.61732	0.365901	4.42011	9.8651e-06	0.000253495	BLCA
ENSG00000281344	HELLPAR	485.106	-1.61732	0.385626	4.19401	2.74063e-05	0.000547547	BLCA
ENSG00000077984	CST7	282.456	-1.61602	0.32918	4.90922	9.14385e-07	4.03041e-05	BLCA
ENSG00000105609	LILRB5	302.907	-1.61519	0.37196	4.34237	1.40955e-05	0.000334908	BLCA
ENSG00000182853	VMO1	150.096	-1.61441	0.352347	4.58188	4.60815e-06	0.000141255	BLCA
ENSG00000110031	LPXN	608.305	-1.61364	0.270848	5.95774	2.55742e-09	4.35265e-07	BLCA
ENSG00000227954	TARID	120.675	-1.61301	0.351299	4.59155	4.39962e-06	0.000136925	BLCA
ENSG00000101445	PPP1R16B	340.858	-1.61286	0.331962	4.85856	1.18244e-06	4.92305e-05	BLCA
ENSG00000272734	ADIRF-AS1	16299.7	-1.61123	0.391108	4.11967	3.7942e-05	0.000692714	BLCA
ENSG00000141968	VAV1	453.366	-1.6112	0.262574	6.13617	8.45373e-10	1.75445e-07	BLCA
ENSG00000147443	DOK2	467.907	-1.61076	0.33356	4.82899	1.37227e-06	5.59318e-05	BLCA
ENSG00000213413	PVRIG	176.787	-1.61037	0.266861	6.03449	1.59469e-09	2.93517e-07	BLCA
ENSG00000121933	TMIGD3	112.272	-1.60892	0.330356	4.87027	1.11447e-06	4.70264e-05	BLCA
ENSG00000126860	EVI2A	321.865	-1.60889	0.317045	5.07464	3.88228e-07	2.14856e-05	BLCA
ENSG00000108700	CCL8	186.137	-1.60819	0.434732	3.69926	0.000216231	0.00256208	BLCA
ENSG00000113263	ITK	173.676	-1.60603	0.384011	4.18225	2.88632e-05	0.000567457	BLCA
ENSG00000154589	LY96	215.261	-1.60477	0.307505	5.21868	1.80201e-07	1.18036e-05	BLCA
ENSG00000143110	C1orf162	473.618	-1.60073	0.285816	5.60055	2.13677e-08	2.3411e-06	BLCA
ENSG00000022267	FHL1	1997.17	-1.5992	0.379251	4.21672	2.47883e-05	0.000513137	BLCA
ENSG00000165379	LRFN5	60.0474	-1.59815	0.425834	3.75299	0.000174739	0.00218328	BLCA
ENSG00000178562	CD28	117.324	-1.59465	0.343983	4.63584	3.55495e-06	0.00011673	BLCA
ENSG00000099998	GGT5	1791.44	-1.59461	0.324835	4.90898	9.1553e-07	4.03041e-05	BLCA
ENSG00000224650	IGHV3-74	344.622	-1.59455	0.476848	3.34394	0.000825979	0.00697061	BLCA
ENSG00000100351	GRAP2	83.4679	-1.59431	0.314598	5.06777	4.025e-07	2.19765e-05	BLCA
ENSG00000019991	HGF	134.569	-1.59363	0.344948	4.61991	3.83915e-06	0.000123621	BLCA
ENSG00000158869	FCER1G	1513.2	-1.59319	0.33518	4.75324	2.00184e-06	7.56774e-05	BLCA
ENSG00000160460	SPTBN4	56.4047	-1.59258	0.338865	4.69974	2.60489e-06	9.2407e-05	BLCA
ENSG00000072163	LIMS2	929.895	-1.58935	0.298009	5.33325	9.64709e-08	7.26694e-06	BLCA
ENSG00000176083	ZNF683	91.4996	-1.58607	0.436444	3.63408	0.000278972	0.00310812	BLCA
ENSG00000198502	HLA-DRB5	7780.98	-1.58554	0.333839	4.74943	2.03989e-06	7.66175e-05	BLCA
ENSG00000108511	HOXB6	382.28	-1.58515	0.323281	4.90331	9.42327e-07	4.10172e-05	BLCA
ENSG00000149591	TAGLN	22096.9	-1.5845	0.363726	4.35631	1.32275e-05	0.000317998	BLCA
ENSG00000153012	LGI2	230.526	-1.58023	0.37983	4.16036	3.17742e-05	0.000606514	BLCA
ENSG00000258399	AL117190.1	67.8787	-1.5799	0.41107	3.84339	0.000121348	0.00166726	BLCA
ENSG00000254838	GVINP1	103.675	-1.57985	0.336256	4.69835	2.62266e-06	9.26864e-05	BLCA
ENSG00000275688	CCL15-CCL14	503.911	-1.57836	0.450997	3.49971	0.000465761	0.00454553	BLCA
ENSG00000237125	HAND2-AS1	82.7714	-1.57797	0.448039	3.52195	0.000428385	0.00427407	BLCA
ENSG00000167613	LAIR1	902.557	-1.57673	0.313751	5.02542	5.02324e-07	2.57668e-05	BLCA
ENSG00000139193	CD27	362.301	-1.57374	0.275095	5.72071	1.06078e-08	1.34842e-06	BLCA
ENSG00000183813	CCR4	73.1206	-1.57034	0.412575	3.8062	0.000141116	0.00186369	BLCA
ENSG00000204482	LST1	387.807	-1.56918	0.305047	5.14404	2.68885e-07	1.61082e-05	BLCA
ENSG00000160255	ITGB2	3204.8	-1.56819	0.321199	4.8823	1.04853e-06	4.48959e-05	BLCA
ENSG00000153563	CD8A	442.423	-1.56689	0.361427	4.33529	1.45569e-05	0.000342971	BLCA
ENSG00000137726	FXYD6	1106.18	-1.56673	0.374333	4.18538	2.84687e-05	0.000562966	BLCA
ENSG00000088882	CPXM1	1636.93	-1.56551	0.396431	3.94901	7.8475e-05	0.00119645	BLCA
ENSG00000010610	CD4	1861.65	-1.56406	0.296838	5.26906	1.37126e-07	9.51858e-06	BLCA
ENSG00000095637	SORBS1	1853.88	-1.56305	0.389781	4.01009	6.06956e-05	0.000983632	BLCA
ENSG00000244242	IFITM10	1706.28	-1.55969	0.403129	3.86897	0.000109298	0.00154153	BLCA
ENSG00000173227	SYT12	477.884	-1.55928	0.470269	3.31573	0.000914052	0.00749946	BLCA
ENSG00000241106	HLA-DOB	217.435	-1.55836	0.338848	4.59901	4.24513e-06	0.000133549	BLCA
ENSG00000081237	PTPRC	1332.92	-1.55489	0.368286	4.22198	2.42165e-05	0.00050335	BLCA
ENSG00000263718	AC068594.1	67.6071	-1.55464	0.421964	3.6843	0.000229333	0.00268216	BLCA
ENSG00000171051	FPR1	346.731	-1.55403	0.355578	4.37042	1.24007e-05	0.00030181	BLCA
ENSG00000176046	NUPR1	2891.98	-1.55082	0.344693	4.49913	6.82311e-06	0.00018964	BLCA
ENSG00000010327	STAB1	3934.32	-1.54938	0.28983	5.34583	9.00035e-08	6.85594e-06	BLCA
ENSG00000255245	FXYD6-FXYD2	172.438	-1.54862	0.361238	4.28697	1.81128e-05	0.00040217	BLCA
ENSG00000189409	MMP23B	197.552	-1.54108	0.369712	4.16833	3.0684e-05	0.000594066	BLCA
ENSG00000138722	MMRN1	106.205	-1.54076	0.417496	3.69049	0.000223823	0.00262906	BLCA
ENSG00000197520	FAM177B	84.3529	-1.53728	0.310934	4.94409	7.65008e-07	3.52415e-05	BLCA
ENSG00000101134	DOK5	67.8516	-1.5368	0.380857	4.03512	5.45753e-05	0.000907958	BLCA
ENSG00000105639	JAK3	923.861	-1.53659	0.2313	6.64327	3.06807e-11	1.31368e-08	BLCA
ENSG00000051523	CYBA	6836.54	-1.53461	0.26107	5.87814	4.14893e-09	6.36853e-07	BLCA
ENSG00000129450	SIGLEC9	105.226	-1.52887	0.32268	4.73804	2.15797e-06	8.03107e-05	BLCA
ENSG00000172935	MRGPRF	600.279	-1.52836	0.364808	4.18949	2.79576e-05	0.000555832	BLCA
ENSG00000110077	MS4A6A	1363.65	-1.52814	0.322663	4.73601	2.17967e-06	8.07492e-05	BLCA
ENSG00000124256	ZBP1	201.369	-1.52811	0.426138	3.58595	0.000335848	0.00354777	BLCA
ENSG00000154065	ANKRD29	163.924	-1.52708	0.400597	3.812	0.000137848	0.00183423	BLCA
ENSG00000279933	AL031595.1	105.232	-1.52586	0.321792	4.74174	2.11889e-06	7.92917e-05	BLCA
ENSG00000197380	DACT3	279.621	-1.52455	0.361465	4.21769	2.46819e-05	0.000511195	BLCA
ENSG00000172578	KLHL6	294.701	-1.52338	0.323435	4.71	2.4772e-06	8.85456e-05	BLCA
ENSG00000163106	HPGDS	50.7288	-1.5224	0.33824	4.50096	6.76488e-06	0.000188594	BLCA
ENSG00000120068	HOXB8	270.993	-1.52132	0.43434	3.5026	0.000460741	0.00451495	BLCA
ENSG00000235505	AP002004.1	65.0115	-1.51983	0.279357	5.44046	5.31439e-08	4.61909e-06	BLCA
ENSG00000140030	GPR65	114.691	-1.51953	0.291935	5.20501	1.93981e-07	1.25049e-05	BLCA
ENSG00000110448	CD5	223.984	-1.51889	0.349435	4.3467	1.38198e-05	0.000329706	BLCA
ENSG00000106123	EPHB6	2497.19	-1.51868	0.405452	3.74564	0.000179936	0.00222876	BLCA
ENSG00000120885	CLU	14333.6	-1.51827	0.348604	4.3553	1.32887e-05	0.000319094	BLCA
ENSG00000136059	VILL	797.513	-1.51682	0.379243	3.9996	6.34488e-05	0.00101571	BLCA
ENSG00000142539	AC020909.1	817.756	-1.51655	0.273537	5.54422	2.9526e-08	2.92934e-06	BLCA
ENSG00000135919	SERPINE2	1901.74	-1.51577	0.392205	3.86473	0.000111214	0.0015578	BLCA
ENSG00000155629	PIK3AP1	590.718	-1.51433	0.329106	4.60134	4.19777e-06	0.000132527	BLCA
ENSG00000131409	LRRC4B	55.5026	-1.51117	0.310562	4.86592	1.13926e-06	4.79729e-05	BLCA
ENSG00000224383	PRR29	570.727	-1.51024	0.253953	5.94694	2.73202e-09	4.55621e-07	BLCA
ENSG00000157368	IL34	147.032	-1.50918	0.252912	5.96721	2.41342e-09	4.15978e-07	BLCA
ENSG00000118526	TCF21	205.391	-1.50856	0.355272	4.24622	2.17408e-05	0.000464226	BLCA
ENSG00000196126	HLA-DRB1	17232.8	-1.50764	0.30937	4.87325	1.09778e-06	4.65148e-05	BLCA
ENSG00000168350	DEGS2	978.651	-1.50484	0.256606	5.86439	4.5078e-09	6.86756e-07	BLCA
ENSG00000161929	SCIMP	144.325	-1.50442	0.286184	5.25681	1.46577e-07	1.00207e-05	BLCA
ENSG00000159189	C1QC	6352.77	-1.50401	0.358594	4.19418	2.73856e-05	0.000547403	BLCA
ENSG00000138964	PARVG	579.434	-1.50379	0.306143	4.91206	9.0126e-07	3.99788e-05	BLCA
ENSG00000131831	RAI2	212.314	-1.50271	0.292583	5.13603	2.80606e-07	1.66388e-05	BLCA
ENSG00000066336	SPI1	1062.16	-1.50194	0.317365	4.73254	2.21731e-06	8.19197e-05	BLCA
ENSG00000230257	NFE4	112.162	6.4413	0.551938	-11.6703	1.80706e-31	6.35864e-28	BRCA
ENSG00000206652	RNU1-1	298.942	5.73763	0.414229	-13.8514	1.24842e-43	9.51792e-40	BRCA
ENSG00000207005	RNU1-2	303.267	5.72177	0.413578	-13.8348	1.5718e-43	1.02715e-39	BRCA
ENSG00000207513	RNU1-3	308.689	5.71404	0.411813	-13.8753	8.93736e-44	8.17661e-40	BRCA
ENSG00000206737	RNVU1-18	308.914	5.70531	0.40894	-13.9515	3.08164e-44	3.52416e-40	BRCA
ENSG00000273768	RF00003	300.96	5.69106	0.406643	-13.9952	1.66683e-44	2.54158e-40	BRCA
ENSG00000206588	RNU1-28P	315.4	5.67631	0.41173	-13.7865	3.07388e-43	1.56235e-39	BRCA
ENSG00000206596	RNU1-27P	304.897	5.63462	0.408995	-13.7767	3.51758e-43	1.60908e-39	BRCA
ENSG00000206585	RNVU1-7	313.225	5.59955	0.405414	-13.8119	2.15981e-43	1.23498e-39	BRCA
ENSG00000207389	RNU1-4	302.689	5.56427	0.41093	-13.5407	8.99642e-42	3.7412e-38	BRCA
ENSG00000226887	ERVMER34-1	395.317	5.19042	0.0946172	-54.8571	0	0	BRCA
ENSG00000130287	NCAN	50.033	4.78592	0.419488	-11.409	3.77176e-30	1.15024e-26	BRCA
ENSG00000202538	RNU4-2	148.92	4.51113	0.396023	-11.3911	4.63189e-30	1.32426e-26	BRCA
ENSG00000156076	WIF1	170.768	4.24083	0.452096	-9.38037	6.57446e-21	8.12817e-18	BRCA
ENSG00000275216	AL161431.1	63.1641	4.15269	0.59474	-6.98236	2.90257e-12	3.93148e-10	BRCA
ENSG00000134760	DSG1	164.576	3.77521	0.421409	-8.95854	3.2901e-19	2.7364e-16	BRCA
ENSG00000281000	SNORD3D	60.4167	3.724	0.35028	-10.6315	2.12655e-26	4.63223e-23	BRCA
ENSG00000277947	SNORD3D	60.4347	3.72274	0.350314	-10.6269	2.23465e-26	4.64645e-23	BRCA
ENSG00000256916	AP000851.1	109.1	3.58405	0.451345	-7.94082	2.00853e-15	6.75573e-13	BRCA
ENSG00000129437	KLK14	118.25	3.56643	0.342123	-10.4244	1.91865e-25	3.51067e-22	BRCA
ENSG00000262202	AC007952.4	67.3341	3.45224	0.315397	-10.9457	6.96735e-28	1.77064e-24	BRCA
ENSG00000134757	DSG3	1884.91	3.35545	0.437718	-7.66579	1.77731e-14	4.49178e-12	BRCA
ENSG00000184697	CLDN6	66.8804	3.34643	0.377761	-8.85859	8.10352e-19	5.97883e-16	BRCA
ENSG00000203688	LINC02487	118.4	3.1432	0.402934	-7.80079	6.15232e-15	1.83453e-12	BRCA
ENSG00000167656	LY6D	405.921	3.00755	0.479447	-6.27295	3.54264e-10	2.4591e-08	BRCA
ENSG00000253715	AC083841.2	98.3912	3.00153	0.500293	-5.99954	1.97879e-09	1.08795e-07	BRCA
ENSG00000181617	FDCSP	1872.01	2.94835	0.464858	-6.34248	2.26096e-10	1.67899e-08	BRCA
ENSG00000092758	COL9A3	1107.05	2.88218	0.312171	-9.2327	2.63901e-20	2.80741e-17	BRCA
ENSG00000177359	AC024940.2	273.675	2.86902	0.294975	-9.72631	2.3289e-22	3.43656e-19	BRCA
ENSG00000222328	RNU2-2P	59.4936	2.841	0.344699	-8.24196	1.69409e-16	7.52371e-14	BRCA
ENSG00000186007	LEMD1	89.6051	2.80987	0.394043	-7.13088	9.97279e-13	1.59812e-10	BRCA
ENSG00000171401	KRT13	128.711	2.80311	0.316114	-8.86741	7.48649e-19	5.61413e-16	BRCA
ENSG00000163735	CXCL5	73.9326	2.73401	0.338777	-8.07025	7.01568e-16	2.75378e-13	BRCA
ENSG00000072041	SLC6A15	214.173	2.71969	0.511701	-5.31499	1.0666e-07	3.16554e-06	BRCA
ENSG00000163017	ACTG2	2854.3	2.69578	0.315818	-8.53585	1.39131e-17	7.66795e-15	BRCA
ENSG00000139292	LGR5	82.1794	2.67511	0.281216	-9.51264	1.85883e-21	2.5009e-18	BRCA
ENSG00000185634	SHC4	589.753	2.67017	0.330875	-8.07003	7.02836e-16	2.75378e-13	BRCA
ENSG00000186847	KRT14	6004.06	2.60789	0.368087	-7.08498	1.39062e-12	2.09942e-10	BRCA
ENSG00000169085	C8orf46	243.197	2.56317	0.256271	-10.0018	1.49716e-23	2.44594e-20	BRCA
ENSG00000113396	SLC27A6	144.052	2.56293	0.291062	-8.80542	1.30362e-18	9.03524e-16	BRCA
ENSG00000164106	SCRG1	257.035	2.55058	0.37276	-6.84241	7.78697e-12	9.06379e-10	BRCA
ENSG00000166396	SERPINB7	97.7123	2.4889	0.35857	-6.9412	3.88786e-12	4.94017e-10	BRCA
ENSG00000123560	PLP1	166.824	2.48877	0.334774	-7.43419	1.0521e-13	2.19759e-11	BRCA
ENSG00000163661	PTX3	234.055	2.47659	0.302757	-8.18013	2.83537e-16	1.2236e-13	BRCA
ENSG00000281406	BLACAT1	61.269	2.46408	0.356643	-6.90908	4.87811e-12	6.04728e-10	BRCA
ENSG00000137673	MMP7	5554.81	2.41918	0.327045	-7.3971	1.3919e-13	2.74594e-11	BRCA
ENSG00000154277	UCHL1	1153.83	2.36675	0.250836	-9.43544	3.89351e-21	4.94735e-18	BRCA
ENSG00000117148	ACTL8	199.166	2.3198	0.411856	-5.63254	1.77579e-08	7.06364e-07	BRCA
ENSG00000204542	C6orf15	54.1164	2.29653	0.433111	-5.30241	1.14283e-07	3.35113e-06	BRCA
ENSG00000155966	AFF2	110.875	2.27965	0.245632	-9.28075	1.68288e-20	1.97389e-17	BRCA
ENSG00000206075	SERPINB5	1298.32	2.27643	0.351771	-6.47136	9.71247e-11	8.25813e-09	BRCA
ENSG00000263961	RHEX	190.935	2.27103	0.305912	-7.42381	1.138e-13	2.31363e-11	BRCA
ENSG00000214776	AC092821.1	154.048	2.23341	0.258683	-8.63379	5.93519e-18	3.4367e-15	BRCA
ENSG00000134762	DSC3	1659.8	2.2084	0.353149	-6.25345	4.01475e-10	2.74081e-08	BRCA
ENSG00000120088	CRHR1	104.734	2.20612	0.341186	-6.46604	1.00606e-10	8.50673e-09	BRCA
ENSG00000121005	CRISPLD1	1799.24	2.18934	0.282179	-7.75869	8.58098e-15	2.4533e-12	BRCA
ENSG00000105131	EPHX3	61.9996	2.17473	0.262223	-8.29344	1.10016e-16	5.18821e-14	BRCA
ENSG00000254238	AC100782.1	70.4165	2.16734	0.286442	-7.56642	3.83648e-14	8.90843e-12	BRCA
ENSG00000138131	LOXL4	350.37	2.14931	0.243468	-8.82791	1.06646e-18	7.50528e-16	BRCA
ENSG00000259603	AC016595.1	52.3159	2.09941	0.346179	-6.06451	1.32357e-09	7.66396e-08	BRCA
ENSG00000173809	TDRD12	51.8321	2.08198	0.290473	-7.16753	7.63603e-13	1.25198e-10	BRCA
ENSG00000186684	CYP27C1	56.8605	2.07653	0.287349	-7.22652	4.95533e-13	8.48975e-11	BRCA
ENSG00000185269	NOTUM	53.7319	2.06799	0.274385	-7.53682	4.81564e-14	1.06935e-11	BRCA
ENSG00000145451	GLRA3	78.6541	2.06145	0.438466	-4.70151	2.5825e-06	4.53663e-05	BRCA
ENSG00000170549	IRX1	394.42	2.05896	0.312336	-6.59212	4.33589e-11	4.10644e-09	BRCA
ENSG00000246228	CASC8	60.2556	2.05343	0.363786	-5.6446	1.65562e-08	6.6668e-07	BRCA
ENSG00000257743	MGAM2	119.34	2.02694	0.387605	-5.22939	1.70069e-07	4.68652e-06	BRCA
ENSG00000150471	ADGRL3	139.232	2.0247	0.285608	-7.08907	1.35014e-12	2.07949e-10	BRCA
ENSG00000165078	CPA6	52.9638	2.02152	0.369874	-5.46542	4.61805e-08	1.56829e-06	BRCA
ENSG00000129451	KLK10	855.609	2.01912	0.403278	-5.00678	5.53477e-07	1.26024e-05	BRCA
ENSG00000128045	RASL11B	320.009	1.99948	0.175116	-11.418	3.39815e-30	1.11032e-26	BRCA
ENSG00000104044	OCA2	61.2271	1.98593	0.451573	-4.39779	1.09357e-05	0.000151222	BRCA
ENSG00000133019	CHRM3	256.683	1.95835	0.307339	-6.37196	1.86633e-10	1.42052e-08	BRCA
ENSG00000184454	NCMAP	223.374	1.95117	0.303661	-6.42548	1.31458e-10	1.0681e-08	BRCA
ENSG00000128422	KRT17	8656.93	1.9437	0.362171	-5.3668	8.01445e-08	2.48889e-06	BRCA
ENSG00000268739	AC011473.2	231.481	1.92885	0.440581	-4.37797	1.19787e-05	0.00016255	BRCA
ENSG00000150893	FREM2	262.302	1.92245	0.319074	-6.02509	1.69011e-09	9.43988e-08	BRCA
ENSG00000179066	AC020907.1	78.7711	1.91983	0.314755	-6.09945	1.06435e-09	6.36442e-08	BRCA
ENSG00000150051	MKX	82.357	1.90712	0.27218	-7.00684	2.43762e-12	3.39958e-10	BRCA
ENSG00000142449	FBN3	209.528	1.87161	0.351034	-5.33171	9.72907e-08	2.92217e-06	BRCA
ENSG00000181143	MUC16	2075.85	1.86651	0.387141	-4.82127	1.42645e-06	2.74974e-05	BRCA
ENSG00000231870	KRT17P3	145.485	1.86193	0.36945	-5.03974	4.66162e-07	1.08484e-05	BRCA
ENSG00000073792	IGF2BP2	372.987	1.85113	0.266367	-6.94956	3.66433e-12	4.69526e-10	BRCA
ENSG00000184599	FAM19A3	71.0119	1.83626	0.335103	-5.4797	4.26042e-08	1.46423e-06	BRCA
ENSG00000101311	FERMT1	322.509	1.82981	0.311997	-5.86483	4.49591e-09	2.18092e-07	BRCA
ENSG00000069482	GAL	212.855	1.82363	0.304438	-5.99017	2.09626e-09	1.14292e-07	BRCA
ENSG00000164796	CSMD3	56.3584	1.81634	0.317714	-5.71689	1.08492e-08	4.61231e-07	BRCA
ENSG00000106278	PTPRZ1	276.808	1.81205	0.38259	-4.73628	2.17675e-06	3.93104e-05	BRCA
ENSG00000124479	NDP	142.569	1.80357	0.340187	-5.3017	1.14728e-07	3.35988e-06	BRCA
ENSG00000196091	MYBPC1	401.357	1.79865	0.392067	-4.58761	4.48341e-06	7.27266e-05	BRCA
ENSG00000232358	AL050404.1	61.9475	1.79704	0.370765	-4.84684	1.25441e-06	2.4787e-05	BRCA
ENSG00000196503	ARL9	109.075	1.78959	0.237019	-7.55043	4.33838e-14	9.87337e-12	BRCA
ENSG00000110693	SOX6	254.864	1.78828	0.272404	-6.56481	5.21005e-11	4.79535e-09	BRCA
ENSG00000157766	ACAN	465.567	1.7812	0.259234	-6.87103	6.37404e-12	7.57335e-10	BRCA
ENSG00000164398	ACSL6	142.794	1.77023	0.253883	-6.97262	3.11082e-12	4.11275e-10	BRCA
ENSG00000143452	HORMAD1	214.428	1.75699	0.442659	-3.96917	7.21233e-05	0.00070911	BRCA
ENSG00000144681	STAC	176.802	1.7507	0.2805	-6.24135	4.33814e-10	2.94427e-08	BRCA
ENSG00000140557	ST8SIA2	51.1106	1.75024	0.271057	-6.4571	1.06727e-10	8.92528e-09	BRCA
ENSG00000026559	KCNG1	403.865	1.74905	0.340909	-5.13055	2.88901e-07	7.27726e-06	BRCA
ENSG00000146197	SCUBE3	918.252	1.74464	0.264822	-6.58797	4.45895e-11	4.20262e-09	BRCA
ENSG00000185904	LINC00839	140.498	1.7402	0.296966	-5.85994	4.63021e-09	2.24132e-07	BRCA
ENSG00000184258	CDR1	62.3852	1.73558	0.262028	-6.62366	3.50419e-11	3.36755e-09	BRCA
ENSG00000130035	GALNT8	58.1389	1.73201	0.243488	-7.1133	1.13302e-12	1.78105e-10	BRCA
ENSG00000100285	NEFH	367.481	1.72531	0.296127	-5.82627	5.66815e-09	2.67303e-07	BRCA
ENSG00000169436	COL22A1	338.345	1.72463	0.254061	-6.78826	1.13495e-11	1.28191e-09	BRCA
ENSG00000188211	NCR3LG1	142.486	1.71848	0.224231	-7.66389	1.80381e-14	4.51278e-12	BRCA
ENSG00000164099	PRSS12	208.563	1.71614	0.306862	-5.59257	2.23738e-08	8.57176e-07	BRCA
ENSG00000154678	PDE1C	127.567	1.71456	0.208347	-8.22934	1.88254e-16	8.28026e-14	BRCA
ENSG00000197410	DCHS2	124.302	1.70772	0.281727	-6.06162	1.34759e-09	7.78334e-08	BRCA
ENSG00000149294	NCAM1	246.153	1.7026	0.266318	-6.39313	1.62527e-10	1.2786e-08	BRCA
ENSG00000281508	AL078639.1	58.2703	1.70067	0.26394	-6.44339	1.16833e-10	9.64693e-09	BRCA
ENSG00000160963	COL26A1	52.4485	1.69696	0.306943	-5.5286	3.22799e-08	1.17098e-06	BRCA
ENSG00000163710	PCOLCE2	229.744	1.69477	0.284873	-5.94921	2.69439e-09	1.42324e-07	BRCA
ENSG00000170961	HAS2	260.756	1.69053	0.214422	-7.88415	3.16675e-15	1.02014e-12	BRCA
ENSG00000163739	CXCL1	91.5071	1.68715	0.322236	-5.23576	1.6431e-07	4.547e-06	BRCA
ENSG00000281938	AC026398.1	66.9379	1.68674	0.227558	-7.41236	1.2407e-13	2.50019e-11	BRCA
ENSG00000226145	KRT16P6	259.534	1.67285	0.404001	-4.14071	3.46229e-05	0.000391334	BRCA
ENSG00000198732	SMOC1	480.841	1.67212	0.3216	-5.19937	1.9996e-07	5.36479e-06	BRCA
ENSG00000078018	MAP2	772.722	1.66849	0.215356	-7.74761	9.36418e-15	2.62795e-12	BRCA
ENSG00000166535	A2ML1	767.712	1.66558	0.381523	-4.3656	1.26777e-05	0.000169918	BRCA
ENSG00000160117	ANKLE1	58.102	1.66327	0.215904	-7.70376	1.32118e-14	3.51372e-12	BRCA
ENSG00000119147	C2orf40	57.2295	1.64526	0.297905	-5.52278	3.33682e-08	1.20189e-06	BRCA
ENSG00000029153	ARNTL2	673.89	1.64398	0.20793	-7.90642	2.64887e-15	8.71726e-13	BRCA
ENSG00000175697	GPR156	82.4197	1.64337	0.246318	-6.67171	2.52841e-11	2.54757e-09	BRCA
ENSG00000261054	AC036108.2	547.792	1.64125	0.254666	-6.44472	1.15816e-10	9.58025e-09	BRCA
ENSG00000139219	COL2A1	4966.46	1.63595	0.429427	-3.8096	0.000139191	0.00122776	BRCA
ENSG00000198729	PPP1R14C	482.146	1.6143	0.339938	-4.74882	2.04611e-06	3.73792e-05	BRCA
ENSG00000160307	S100B	350.144	1.61257	0.302132	-5.3373	9.43431e-08	2.85803e-06	BRCA
ENSG00000229544	NKX1-2	78.9741	1.61235	0.45905	-3.51236	0.000444139	0.00314695	BRCA
ENSG00000138829	FBN2	692.785	1.60131	0.267207	-5.99277	2.06303e-09	1.12884e-07	BRCA
ENSG00000187957	DNER	117.236	1.60051	0.374554	-4.27311	1.92763e-05	0.000240988	BRCA
ENSG00000047597	XK	148.852	1.59727	0.224001	-7.13062	9.99172e-13	1.59812e-10	BRCA
ENSG00000137571	SLCO5A1	93.2433	1.59597	0.253363	-6.29914	2.99299e-10	2.13257e-08	BRCA
ENSG00000155380	SLC16A1	1814.72	1.59542	0.17413	-9.16221	5.08455e-20	5.16862e-17	BRCA
ENSG00000167748	KLK1	50.2536	1.59228	0.285555	-5.57608	2.45999e-08	9.31538e-07	BRCA
ENSG00000077274	CAPN6	545.112	1.5907	0.371242	-4.28479	1.82908e-05	0.000231067	BRCA
ENSG00000113389	NPR3	798.769	1.58446	0.265509	-5.96763	2.40727e-09	1.28493e-07	BRCA
ENSG00000136231	IGF2BP3	138.146	1.57882	0.287293	-5.49551	3.89591e-08	1.36563e-06	BRCA
ENSG00000168702	LRP1B	142.175	1.57868	0.374256	-4.21818	2.46278e-05	0.000295301	BRCA
ENSG00000173546	CSPG4	2005.48	1.57103	0.213731	-7.35049	1.9748e-13	3.72275e-11	BRCA
ENSG00000102230	PCYT1B	51.7472	1.56444	0.27306	-5.72928	1.0086e-08	4.33622e-07	BRCA
ENSG00000158008	EXTL1	320.093	1.56262	0.297367	-5.25486	1.48133e-07	4.17254e-06	BRCA
ENSG00000170558	CDH2	266.193	1.55846	0.212109	-7.34745	2.02026e-13	3.7875e-11	BRCA
ENSG00000260892	AC105020.4	142.199	1.55261	0.217422	-7.14101	9.26451e-13	1.49751e-10	BRCA
ENSG00000145681	HAPLN1	176.121	1.5426	0.301517	-5.11615	3.11841e-07	7.73581e-06	BRCA
ENSG00000075340	ADD2	308.904	1.53475	0.251134	-6.11128	9.88331e-10	5.96408e-08	BRCA
ENSG00000105855	ITGB8	1653.72	1.53154	0.242211	-6.32317	2.56257e-10	1.86363e-08	BRCA
ENSG00000253348	AC008514.1	174.69	1.52876	0.375187	-4.07467	4.60792e-05	0.00049573	BRCA
ENSG00000099256	PRTFDC1	340.543	1.52334	0.184498	-8.25665	1.49818e-16	6.7854e-14	BRCA
ENSG00000101282	RSPO4	70.8406	1.52265	0.312849	-4.86706	1.1327e-06	2.28357e-05	BRCA
ENSG00000258525	AL049830.3	220.02	1.52067	0.293432	-5.18238	2.19078e-07	5.76611e-06	BRCA
ENSG00000006377	DLX6	51.1993	1.51941	0.360482	-4.21493	2.49853e-05	0.000298804	BRCA
ENSG00000200087	SNORA73B	63.9315	1.51539	0.320721	-4.72494	2.30185e-06	4.11312e-05	BRCA
ENSG00000176153	GPX2	83.127	1.50872	0.298163	-5.06006	4.1912e-07	9.88258e-06	BRCA
ENSG00000153162	BMP6	164.467	1.50493	0.21973	-6.849	7.43657e-12	8.76749e-10	BRCA
ENSG00000111716	LDHB	9447.57	1.50074	0.193814	-7.7432	9.69433e-15	2.67143e-12	BRCA
ENSG00000172551	MUCL1	20433.2	-6.37491	0.430914	14.7939	1.60328e-49	3.66702e-45	BRCA
ENSG00000184330	S100A7A	358.92	-5.91116	0.601555	9.82646	8.66057e-23	1.3661e-19	BRCA
ENSG00000143556	S100A7	2526.35	-5.76164	0.521821	11.0414	2.41194e-28	6.4901e-25	BRCA
ENSG00000171557	FGG	60.4092	-5.36867	0.514596	10.4328	1.75676e-25	3.34839e-22	BRCA
ENSG00000171564	FGB	75.9934	-4.89242	0.57813	8.4625	2.61716e-17	1.34516e-14	BRCA
ENSG00000129988	LBP	1533.84	-4.67022	0.388378	12.025	2.6274e-33	1.00156e-29	BRCA
ENSG00000135226	UGT2B28	79.178	-3.95303	0.568524	6.95315	3.57227e-12	4.6031e-10	BRCA
ENSG00000096006	CRISP3	636.713	-3.84986	0.423864	9.08278	1.05833e-19	1.00859e-16	BRCA
ENSG00000161634	DCD	263.316	-3.75177	0.702683	5.33921	9.33502e-08	2.83547e-06	BRCA
ENSG00000170893	TRH	199.066	-3.70382	0.448092	8.26576	1.38803e-16	6.41353e-14	BRCA
ENSG00000105141	CASP14	1635.29	-3.58459	0.511565	7.00711	2.43295e-12	3.39958e-10	BRCA
ENSG00000163220	S100A9	9544.73	-3.50043	0.339328	10.3158	5.98029e-25	1.05216e-21	BRCA
ENSG00000162896	PIGR	2243.93	-3.49643	0.378142	9.24633	2.32339e-20	2.59223e-17	BRCA
ENSG00000143546	S100A8	3190.17	-3.33968	0.360413	9.26626	1.92787e-20	2.20472e-17	BRCA
ENSG00000213759	UGT2B11	171.369	-3.31181	0.503571	6.57665	4.81176e-11	4.45566e-09	BRCA
ENSG00000137975	CLCA2	940.289	-3.30946	0.423666	7.81147	5.65231e-15	1.70105e-12	BRCA
ENSG00000229453	SPINK8	153.133	-3.21245	0.414702	7.74641	9.45269e-15	2.63661e-12	BRCA
ENSG00000240216	CPHL1P	262.582	-3.16305	0.366636	8.62722	6.28604e-18	3.59436e-15	BRCA
ENSG00000227471	AKR1B15	173.934	-3.14708	0.351146	8.96231	3.17941e-19	2.69332e-16	BRCA
ENSG00000228278	ORM2	309.223	-2.97213	0.427703	6.94905	3.67751e-12	4.699e-10	BRCA
ENSG00000229314	ORM1	341.33	-2.95472	0.441786	6.68812	2.26058e-11	2.29404e-09	BRCA
ENSG00000255974	CYP2A6	148.461	-2.87683	0.436877	6.58499	4.54931e-11	4.26442e-09	BRCA
ENSG00000140798	ABCC12	74.8143	-2.85558	0.445455	6.41049	1.45054e-10	1.158e-08	BRCA
ENSG00000171798	KNDC1	149.987	-2.80189	0.365143	7.67342	1.67476e-14	4.30396e-12	BRCA
ENSG00000163631	ALB	265.685	-2.76364	0.361261	7.64998	2.01005e-14	4.97014e-12	BRCA
ENSG00000189058	APOD	18445.3	-2.69306	0.320004	8.4157	3.90541e-17	1.96317e-14	BRCA
ENSG00000132437	DDC	54.6444	-2.6862	0.367346	7.31246	2.62303e-13	4.7804e-11	BRCA
ENSG00000186526	CYP4F8	80.4441	-2.6484	0.378984	6.98815	2.78537e-12	3.81479e-10	BRCA
ENSG00000159763	PIP	7270.06	-2.62561	0.45222	5.80605	6.39628e-09	2.97651e-07	BRCA
ENSG00000189377	CXCL17	1254.91	-2.61139	0.374279	6.97714	3.01258e-12	4.02361e-10	BRCA
ENSG00000142619	PADI3	58.2152	-2.59526	0.375816	6.90567	4.99682e-12	6.13014e-10	BRCA
ENSG00000156689	GLYATL2	1385.15	-2.47246	0.354799	6.96863	3.20051e-12	4.19496e-10	BRCA
ENSG00000130234	ACE2	94.4941	-2.45528	0.351714	6.9809	2.93301e-12	3.95774e-10	BRCA
ENSG00000086696	HSD17B2	193.058	-2.43249	0.322443	7.54394	4.55978e-14	1.03259e-11	BRCA
ENSG00000103316	CRYM	108.599	-2.40982	0.32305	7.45958	8.67986e-14	1.8382e-11	BRCA
ENSG00000009765	IYD	118.643	-2.40905	0.357151	6.74518	1.52839e-11	1.64893e-09	BRCA
ENSG00000261538	AC096996.2	54.9152	-2.40459	0.374466	6.42137	1.35053e-10	1.08897e-08	BRCA
ENSG00000205592	MUC19	68.9783	-2.39501	0.413521	5.79174	6.9662e-09	3.20263e-07	BRCA
ENSG00000172478	C2orf54	911.048	-2.37885	0.36531	6.51185	7.42284e-11	6.60604e-09	BRCA
ENSG00000151365	THRSP	534.823	-2.321	0.319977	7.25364	4.05711e-13	7.16558e-11	BRCA
ENSG00000100095	SEZ6L	267.638	-2.29748	0.394616	5.82206	5.81257e-09	2.7355e-07	BRCA
ENSG00000179593	ALOX15B	915.202	-2.29289	0.319171	7.18389	6.77533e-13	1.12702e-10	BRCA
ENSG00000154269	ENPP3	99.299	-2.28106	0.246816	9.24195	2.42035e-20	2.63611e-17	BRCA
ENSG00000197766	CFD	1080.01	-2.26164	0.253247	8.93057	4.23813e-19	3.34257e-16	BRCA
ENSG00000198643	FAM3D	66.8011	-2.23311	0.304659	7.32987	2.30383e-13	4.23296e-11	BRCA
ENSG00000105668	UPK1A	51.3707	-2.20081	0.344102	6.39583	1.59682e-10	1.26157e-08	BRCA
ENSG00000182902	SLC25A18	79.4289	-2.19984	0.208764	10.5374	5.80536e-26	1.15461e-22	BRCA
ENSG00000170835	CEL	128.752	-2.19175	0.249226	8.79422	1.44043e-18	9.83446e-16	BRCA
ENSG00000132821	VSTM2L	200.824	-2.15619	0.267749	8.05305	8.07583e-16	3.13069e-13	BRCA
ENSG00000261235	AC092142.1	50.3418	-2.07657	0.252624	8.22003	2.03454e-16	8.86364e-14	BRCA
ENSG00000153446	C16orf89	256.286	-2.06976	0.294033	7.0392	1.93349e-12	2.79008e-10	BRCA
ENSG00000174827	PDZK1	813.427	-2.05618	0.346055	5.94178	2.81939e-09	1.48242e-07	BRCA
ENSG00000121270	ABCC11	2105.41	-2.02799	0.304792	6.65369	2.85844e-11	2.81196e-09	BRCA
ENSG00000244211	PDZK1P1	277.736	-2.01965	0.348949	5.78781	7.13089e-09	3.25544e-07	BRCA
ENSG00000183569	SERHL2	1334.03	-2.01635	0.252298	7.99195	1.32818e-15	4.7098e-13	BRCA
ENSG00000198077	CYP2A7	73.937	-1.99848	0.482215	4.14438	3.4074e-05	0.000386578	BRCA
ENSG00000198535	C2CD4A	135.972	-1.99662	0.344403	5.79733	6.7378e-09	3.11327e-07	BRCA
ENSG00000101298	SNPH	452.323	-1.97146	0.227766	8.65565	4.90129e-18	2.91175e-15	BRCA
ENSG00000114248	LRRC31	126.674	-1.94773	0.437769	4.44921	8.61856e-06	0.000124133	BRCA
ENSG00000133169	BEX1	373.323	-1.91202	0.379391	5.03971	4.66247e-07	1.08484e-05	BRCA
ENSG00000282651	IGHV5-10-1	231.689	-1.91075	0.352204	5.42514	5.79078e-08	1.89616e-06	BRCA
ENSG00000226025	AC005515.1	59.8382	-1.90118	0.311188	6.10943	9.99864e-10	6.01813e-08	BRCA
ENSG00000261793	AL929554.1	104.111	-1.89923	0.268622	7.07026	1.54648e-12	2.29682e-10	BRCA
ENSG00000127249	ATP13A4	264.393	-1.88889	0.307737	6.13801	8.35633e-10	5.1378e-08	BRCA
ENSG00000141744	PNMT	141.58	-1.88792	0.34987	5.39608	6.81139e-08	2.1728e-06	BRCA
ENSG00000019102	VSIG2	107.504	-1.87822	0.296888	6.32636	2.51015e-10	1.84174e-08	BRCA
ENSG00000274576	IGHV2-70	214.866	-1.86911	0.342183	5.4623	4.69996e-08	1.58902e-06	BRCA
ENSG00000133328	HRASLS2	181.071	-1.85851	0.279193	6.65672	2.80002e-11	2.76043e-09	BRCA
ENSG00000170099	SERPINA6	195.058	-1.84794	0.54756	3.37486	0.000738525	0.00476154	BRCA
ENSG00000073605	GSDMB	849.628	-1.82697	0.227489	8.03105	9.66406e-16	3.65349e-13	BRCA
ENSG00000169562	GJB1	227.439	-1.8167	0.391254	4.64326	3.42948e-06	5.77182e-05	BRCA
ENSG00000184925	LCN12	102.421	-1.80028	0.254596	7.0711	1.53707e-12	2.29029e-10	BRCA
ENSG00000171124	FUT3	317.301	-1.79926	0.319265	5.63562	1.74429e-08	6.95649e-07	BRCA
ENSG00000164047	CAMP	68.1185	-1.79492	0.298253	6.01812	1.76451e-09	9.8314e-08	BRCA
ENSG00000009709	PAX7	93.4884	-1.79192	0.552366	3.24408	0.00117832	0.00692639	BRCA
ENSG00000131771	PPP1R1B	3839.74	-1.78264	0.333963	5.33783	9.40637e-08	2.85146e-06	BRCA
ENSG00000100121	GGTLC2	160.754	-1.77254	0.229851	7.71166	1.24188e-14	3.34167e-12	BRCA
ENSG00000184709	LRRC26	195.828	-1.7708	0.281611	6.28811	3.21357e-10	2.25809e-08	BRCA
ENSG00000164825	DEFB1	164.982	-1.75807	0.357656	4.91552	8.85491e-07	1.86835e-05	BRCA
ENSG00000115255	REEP6	1872.3	-1.75579	0.242274	7.24711	4.25747e-13	7.43334e-11	BRCA
ENSG00000239855	IGKV1-6	689.155	-1.74801	0.329192	5.30999	1.0963e-07	3.24171e-06	BRCA
ENSG00000186204	CYP4F12	58.2722	-1.74218	0.305901	5.69524	1.23198e-08	5.15135e-07	BRCA
ENSG00000166159	LRTM2	51.5373	-1.7419	0.371251	4.69196	2.70596e-06	4.71369e-05	BRCA
ENSG00000135447	PPP1R1A	423.472	-1.69511	0.246137	6.88684	5.70449e-12	6.88513e-10	BRCA
ENSG00000211891	IGHE	64.7446	-1.68633	0.321583	5.24385	1.57264e-07	4.38652e-06	BRCA
ENSG00000074803	SLC12A1	81.6368	-1.68326	0.343843	4.89542	9.80962e-07	2.02954e-05	BRCA
ENSG00000223764	AL645608.1	190.936	-1.68285	0.273077	6.16255	7.15826e-10	4.52275e-08	BRCA
ENSG00000008196	TFAP2B	1364.65	-1.67871	0.404078	4.15441	3.26128e-05	0.000372588	BRCA
ENSG00000172425	TTC36	144.521	-1.66998	0.285695	5.84533	5.0557e-09	2.42419e-07	BRCA
ENSG00000172057	ORMDL3	8202.57	-1.66975	0.199378	8.37479	5.53245e-17	2.63621e-14	BRCA
ENSG00000124107	SLPI	4622.79	-1.66533	0.353714	4.70812	2.50013e-06	4.40716e-05	BRCA
ENSG00000172828	CES3	223.54	-1.65652	0.266632	6.21275	5.2065e-10	3.46172e-08	BRCA
ENSG00000164434	FABP7	707.125	-1.65505	0.493706	3.3523	0.000801425	0.00508748	BRCA
ENSG00000156284	CLDN8	537.529	-1.65457	0.331703	4.9881	6.09745e-07	1.36709e-05	BRCA
ENSG00000130675	MNX1	73.0319	-1.65004	0.299806	5.5037	3.7191e-08	1.31575e-06	BRCA
ENSG00000156413	FUT6	57.4613	-1.64304	0.346833	4.73727	2.16616e-06	3.915e-05	BRCA
ENSG00000117215	PLA2G2D	199.935	-1.63837	0.301834	5.42804	5.69752e-08	1.87098e-06	BRCA
ENSG00000171236	LRG1	1213.08	-1.63462	0.295986	5.52263	3.33958e-08	1.20193e-06	BRCA
ENSG00000113209	PCDHB5	141.674	-1.62223	0.25534	6.35324	2.10825e-10	1.59174e-08	BRCA
ENSG00000248485	PCP4L1	122.484	-1.6201	0.334419	4.84453	1.26911e-06	2.50342e-05	BRCA
ENSG00000187527	ATP13A5	219.791	-1.61774	0.355146	4.55515	5.23488e-06	8.30608e-05	BRCA
ENSG00000175264	CHST1	838.725	-1.61424	0.234096	6.89562	5.36306e-12	6.54208e-10	BRCA
ENSG00000130222	GADD45G	494.664	-1.60384	0.194003	8.2671	1.37256e-16	6.40678e-14	BRCA
ENSG00000197540	GZMM	57.2318	-1.59459	0.226891	7.02799	2.09524e-12	2.99514e-10	BRCA
ENSG00000100031	GGT1	1262.37	-1.58649	0.22625	7.01211	2.34749e-12	3.29397e-10	BRCA
ENSG00000122679	RAMP3	767.745	-1.58425	0.198036	7.9998	1.24626e-15	4.45383e-13	BRCA
ENSG00000109956	B3GAT1	127.883	-1.58287	0.318231	4.97397	6.55949e-07	1.45306e-05	BRCA
ENSG00000105852	PON3	323.037	-1.58007	0.316809	4.98746	6.1179e-07	1.3705e-05	BRCA
ENSG00000204539	CDSN	525.614	-1.57779	0.33376	4.72731	2.27516e-06	4.07338e-05	BRCA
ENSG00000283293	RN7SK	311.543	-1.5755	0.241831	6.51486	7.27593e-11	6.50059e-09	BRCA
ENSG00000202198	RF00100	311.548	-1.57539	0.241835	6.51431	7.30238e-11	6.5115e-09	BRCA
ENSG00000115919	KYNU	1026.52	-1.56686	0.262673	5.96506	2.44545e-09	1.30226e-07	BRCA
ENSG00000133475	GGT2	96.8316	-1.56131	0.233004	6.70079	2.07298e-11	2.14389e-09	BRCA
ENSG00000127324	TSPAN8	169.135	-1.56012	0.402268	3.87831	0.000105184	0.000970268	BRCA
ENSG00000248144	ADH1C	93.4384	-1.55726	0.334024	4.66213	3.12956e-06	5.33576e-05	BRCA
ENSG00000173267	SNCG	815.655	-1.55625	0.27242	5.71268	1.1121e-08	4.71474e-07	BRCA
ENSG00000161395	PGAP3	3674.56	-1.54672	0.214927	7.19652	6.17692e-13	1.03501e-10	BRCA
ENSG00000169583	CLIC3	277.969	-1.54489	0.250909	6.15718	7.40516e-10	4.6403e-08	BRCA
ENSG00000211899	IGHM	17871.8	-1.53868	0.339849	4.52754	5.96736e-06	9.2376e-05	BRCA
ENSG00000215859	AC239803.1	373.716	-1.53651	0.312525	4.91646	8.8125e-07	1.86265e-05	BRCA
ENSG00000161798	AQP5	976.072	-1.53504	0.429383	3.575	0.000350226	0.00259951	BRCA
ENSG00000166840	GLYATL1	273.157	-1.53387	0.297236	5.16044	2.46374e-07	6.36729e-06	BRCA
ENSG00000235169	SMIM1	93.3485	-1.5262	0.181439	8.41165	4.04295e-17	2.01023e-14	BRCA
ENSG00000166816	LDHD	280.511	-1.514	0.223319	6.77955	1.20549e-11	1.34771e-09	BRCA
ENSG00000204624	DISP3	62.3978	-1.50901	0.25294	5.96591	2.43279e-09	1.29703e-07	BRCA
ENSG00000238005	AL391832.2	56.3403	-1.5069	0.202287	7.44932	9.38213e-14	1.97777e-11	BRCA
ENSG00000268089	GABRQ	55.5852	-1.50202	0.3599	4.17343	3.00051e-05	0.000346867	BRCA
ENSG00000109906	ZBTB16	70.9195	-1.50067	0.297865	5.0381	4.70165e-07	1.09229e-05	BRCA
ENSG00000165643	SOHLH1	212.418	8.81405	1.21855	-7.23325	4.71564e-13	2.53551e-10	CESC
ENSG00000162344	FGF19	165.353	7.01207	1.12384	-6.23938	4.39318e-10	8.85799e-08	CESC
ENSG00000231683	AL033397.1	59.3062	6.62606	1.03833	-6.38149	1.75375e-10	4.08939e-08	CESC
ENSG00000198883	PNMA5	1004.35	6.51654	0.986561	-6.60531	3.96686e-11	1.19046e-08	CESC
ENSG00000273706	LHX1	265.274	6.35082	0.756481	-8.39521	4.6506e-17	8.57328e-14	CESC
ENSG00000172551	MUCL1	248.807	6.33108	0.91041	-6.9541	3.54826e-12	1.44593e-09	CESC
ENSG00000187689	AMTN	445.136	6.23587	0.760757	-8.19692	2.46616e-16	3.97801e-13	CESC
ENSG00000226887	ERVMER34-1	862.344	6.09506	0.285209	-21.3705	2.5128e-101	9.72779e-97	CESC
ENSG00000156076	WIF1	628.933	5.99497	1.07941	-5.55392	2.7933e-08	3.02905e-06	CESC
ENSG00000198848	CES1	4954.15	5.88706	0.71501	-8.23353	1.81771e-16	3.05953e-13	CESC
ENSG00000112175	BMP5	87.5898	5.78798	1.41872	-4.07972	4.50898e-05	0.00106178	CESC
ENSG00000260765	CES1P2	249.655	5.64291	0.76155	-7.40977	1.26514e-13	8.44439e-11	CESC
ENSG00000198681	MAGEA1	136.405	5.58676	1.30572	-4.27868	1.88007e-05	0.000553904	CESC
ENSG00000228695	CES1P1	1398.61	5.51289	0.698289	-7.89486	2.90653e-15	3.62969e-12	CESC
ENSG00000170323	FABP4	3261.93	5.26279	0.860847	-6.11351	9.74658e-10	1.7388e-07	CESC
ENSG00000151632	AKR1C2	16064.2	4.77273	0.66981	-7.1255	1.03705e-12	4.95646e-10	CESC
ENSG00000241794	SPRR2A	3755.78	4.73326	0.687566	-6.88407	5.81647e-12	2.20758e-09	CESC
ENSG00000104722	NEFM	296.729	4.72718	0.639458	-7.39248	1.44112e-13	9.14594e-11	CESC
ENSG00000187134	AKR1C1	11947.3	4.66127	0.640404	-7.27864	3.37191e-13	1.86481e-10	CESC
ENSG00000277268	LHX1-DT	70.5736	4.62176	0.886462	-5.21372	1.85094e-07	1.41054e-05	CESC
ENSG00000171658	NMRAL2P	526.626	4.56796	0.644342	-7.08934	1.34754e-12	6.28524e-10	CESC
ENSG00000249628	LINC00942	78.7087	4.48572	0.602318	-7.44742	9.51861e-14	6.69989e-11	CESC
ENSG00000133863	TEX15	55.7452	4.46891	0.851815	-5.24633	1.55156e-07	1.22582e-05	CESC
ENSG00000146453	PNLDC1	83.9101	4.34884	0.709001	-6.13376	8.58271e-10	1.5747e-07	CESC
ENSG00000104327	CALB1	118.388	4.34139	0.606024	-7.16373	7.85121e-13	3.89672e-10	CESC
ENSG00000196805	SPRR2B	296.492	4.32263	0.728889	-5.93044	3.02122e-09	4.62294e-07	CESC
ENSG00000165023	DIRAS2	73.5253	4.3202	0.786956	-5.48977	4.02459e-08	4.11093e-06	CESC
ENSG00000072041	SLC6A15	205.168	4.31669	0.749328	-5.76075	8.37406e-09	1.11404e-06	CESC
ENSG00000128045	RASL11B	413.529	4.24946	0.445565	-9.53724	1.46683e-21	6.30947e-18	CESC
ENSG00000170373	CST1	279.865	4.17409	0.720968	-5.78957	7.05651e-09	9.61896e-07	CESC
ENSG00000154277	UCHL1	2784.05	4.09454	0.547279	-7.48163	7.34045e-14	5.36172e-11	CESC
ENSG00000118160	SLC8A2	157.525	4.08579	0.559792	-7.29877	2.90404e-13	1.67797e-10	CESC
ENSG00000244122	UGT1A7	2295.21	3.99029	0.782373	-5.10024	3.39219e-07	2.35344e-05	CESC
ENSG00000106633	GCK	118.062	3.96048	0.539086	-7.34665	2.03237e-13	1.22936e-10	CESC
ENSG00000262681	AC005722.2	64.0874	3.95144	0.617547	-6.3986	1.56806e-10	3.77046e-08	CESC
ENSG00000215853	RPTN	74.3614	3.94106	0.889018	-4.43305	9.29112e-06	0.000317745	CESC
ENSG00000117148	ACTL8	63.2355	3.92526	0.774651	-5.06713	4.0385e-07	2.69556e-05	CESC
ENSG00000244094	SPRR2F	101.253	3.90482	0.678599	-5.75424	8.70327e-09	1.14602e-06	CESC
ENSG00000241635	UGT1A1	2136.94	3.83434	0.760435	-5.04231	4.59957e-07	2.98834e-05	CESC
ENSG00000242515	UGT1A10	2104.88	3.81953	0.770118	-4.95967	7.06131e-07	4.18629e-05	CESC
ENSG00000241119	UGT1A9	1975.51	3.8136	0.787638	-4.84182	1.28657e-06	6.66005e-05	CESC
ENSG00000244474	UGT1A4	2009.05	3.81227	0.787647	-4.84007	1.29795e-06	6.69968e-05	CESC
ENSG00000242366	UGT1A8	1970.8	3.80868	0.778677	-4.89122	1.00212e-06	5.52636e-05	CESC
ENSG00000240224	UGT1A5	1961.28	3.80271	0.787227	-4.83051	1.36183e-06	6.90061e-05	CESC
ENSG00000243135	UGT1A3	1962.3	3.80253	0.787174	-4.83061	1.36113e-06	6.90061e-05	CESC
ENSG00000159450	TCHH	256.454	3.78268	0.514258	-7.35561	1.90058e-13	1.16789e-10	CESC
ENSG00000167165	UGT1A6	2156.18	3.73278	0.787781	-4.73835	2.15463e-06	0.000100984	CESC
ENSG00000182585	EPGN	83.033	3.66797	0.70646	-5.19204	2.08006e-07	1.55556e-05	CESC
ENSG00000132840	BHMT2	98.0483	3.62488	0.611654	-5.92636	3.09728e-09	4.68378e-07	CESC
ENSG00000196581	AJAP1	92.488	3.62108	0.516056	-7.01684	2.2694e-12	9.98355e-10	CESC
ENSG00000148053	NTRK2	2964.88	3.59948	0.660578	-5.44899	5.06573e-08	4.87834e-06	CESC
ENSG00000120471	TP53AIP1	110.898	3.54561	0.540615	-6.55848	5.4359e-11	1.55881e-08	CESC
ENSG00000109072	VTN	79.0053	3.52751	0.583314	-6.04737	1.47233e-09	2.48901e-07	CESC
ENSG00000067715	SYT1	252.278	3.49156	0.648259	-5.38606	7.2017e-08	6.54459e-06	CESC
ENSG00000238266	LINC00707	114.678	3.44778	0.672721	-5.12512	2.97344e-07	2.08815e-05	CESC
ENSG00000204542	C6orf15	256.583	3.38305	0.952627	-3.55128	0.000383363	0.00526654	CESC
ENSG00000183729	NPBWR1	102.576	3.38264	0.753219	-4.49091	7.09185e-06	0.000257407	CESC
ENSG00000163216	SPRR2D	2052.45	3.35969	0.707675	-4.7475	2.05942e-06	9.72235e-05	CESC
ENSG00000198074	AKR1B10	4915.3	3.2986	0.70251	-4.69545	2.66017e-06	0.000118644	CESC
ENSG00000087494	PTHLH	1717.93	3.28571	0.504894	-6.50772	7.63022e-11	2.0802e-08	CESC
ENSG00000180638	SLC47A2	143.851	3.27887	0.534491	-6.13456	8.53935e-10	1.5747e-07	CESC
ENSG00000203785	SPRR2E	425.679	3.25733	0.664983	-4.89836	9.66389e-07	5.36121e-05	CESC
ENSG00000213606	AKR1B10P1	879.625	3.22177	0.720098	-4.47407	7.67438e-06	0.000272068	CESC
ENSG00000250033	SLC7A11-AS1	65.4713	3.22073	0.496617	-6.48534	8.85334e-11	2.31581e-08	CESC
ENSG00000156298	TSPAN7	1035.05	3.20609	0.509568	-6.2918	3.13814e-10	6.67511e-08	CESC
ENSG00000137693	YAP1	15869.2	3.19644	0.417137	-7.6628	1.81923e-14	1.63785e-11	CESC
ENSG00000254422	AP000942.2	1630.19	3.16792	0.408355	-7.75776	8.64445e-15	8.94362e-12	CESC
ENSG00000250349	AF241726.2	316.4	3.11957	0.479597	-6.50457	7.79159e-11	2.10934e-08	CESC
ENSG00000185668	POU3F1	60.6683	3.10109	0.580936	-5.3381	9.39281e-08	8.13476e-06	CESC
ENSG00000257042	AC008011.2	213.598	3.08405	0.507078	-6.082	1.18695e-09	2.05135e-07	CESC
ENSG00000256546	AC156455.1	67.5362	3.0633	0.45216	-6.7748	1.24578e-11	4.42223e-09	CESC
ENSG00000188763	FZD9	74.8913	3.0352	0.388803	-7.80653	5.87835e-15	6.57097e-12	CESC
ENSG00000198092	TMPRSS11F	55.5779	3.0109	0.771938	-3.90044	9.60169e-05	0.00187922	CESC
ENSG00000198610	AKR1C4	389.674	3.00609	0.643542	-4.67116	2.99505e-06	0.000129487	CESC
ENSG00000163239	TDRD10	91.7287	2.98583	0.59228	-5.04124	4.62528e-07	2.98929e-05	CESC
ENSG00000087128	TMPRSS11E	1546.32	2.98105	0.743412	-4.00996	6.07288e-05	0.00134419	CESC
ENSG00000267710	EDDM13	66.7565	2.98052	0.514314	-5.79514	6.8265e-09	9.37143e-07	CESC
ENSG00000171246	NPTX1	119.625	2.97651	0.671308	-4.4339	9.25444e-06	0.000317051	CESC
ENSG00000159516	SPRR2G	57.5192	2.95801	0.811936	-3.64316	0.000269316	0.00407108	CESC
ENSG00000151012	SLC7A11	1704.42	2.93774	0.455923	-6.44351	1.16743e-10	2.91578e-08	CESC
ENSG00000145107	TM4SF19	175.102	2.92138	0.435845	-6.7028	2.0447e-11	6.88316e-09	CESC
ENSG00000196368	NUDT11	136.614	2.92114	0.459075	-6.3631	1.97716e-10	4.47612e-08	CESC
ENSG00000148680	HTR7	129.454	2.86886	0.590067	-4.86193	1.16248e-06	6.20732e-05	CESC
ENSG00000258955	LINC00519	65.2344	2.85185	0.607227	-4.69652	2.64633e-06	0.000118299	CESC
ENSG00000016602	CLCA4	813.05	2.83799	0.647883	-4.3804	1.18463e-05	0.00038409	CESC
ENSG00000011677	GABRA3	327.379	2.83089	0.730622	-3.87462	0.00010679	0.00203408	CESC
ENSG00000230439	AL512488.1	55.3167	2.8131	0.508095	-5.53656	3.08475e-08	3.28981e-06	CESC
ENSG00000167779	IGFBP6	1244.39	2.79513	0.455653	-6.13434	8.55155e-10	1.5747e-07	CESC
ENSG00000178363	CALML3	18851	2.78922	0.695504	-4.01035	6.06286e-05	0.00134351	CESC
ENSG00000205363	C15orf59	78.5388	2.7781	0.508457	-5.46377	4.66117e-08	4.55676e-06	CESC
ENSG00000256462	AL732437.1	8365.97	2.7661	0.707526	-3.90954	9.2472e-05	0.00182523	CESC
ENSG00000073146	MOV10L1	109.971	2.7644	0.527906	-5.23655	1.63609e-07	1.28033e-05	CESC
ENSG00000237575	PYY2	96.7355	2.76363	0.575492	-4.80221	1.56928e-06	7.75881e-05	CESC
ENSG00000136688	IL36G	386.643	2.75995	0.663819	-4.15769	3.21481e-05	0.000826776	CESC
ENSG00000198768	APCDD1L	57.7709	2.73681	0.546918	-5.00405	5.61385e-07	3.48842e-05	CESC
ENSG00000136531	SCN2A	195.997	2.71202	0.661953	-4.097	4.18533e-05	0.00100451	CESC
ENSG00000168497	CAVIN2	453.636	2.70737	0.481778	-5.61953	1.9148e-08	2.18666e-06	CESC
ENSG00000137440	FGFBP1	3765.92	2.70712	0.543302	-4.98271	6.27014e-07	3.83469e-05	CESC
ENSG00000144355	DLX1	56.7786	2.70584	0.738022	-3.66634	0.000246042	0.00384074	CESC
ENSG00000137142	IGFBPL1	124.087	2.70084	0.652734	-4.13773	3.50762e-05	0.00088233	CESC
ENSG00000137975	CLCA2	8109.62	2.69985	0.68324	-3.95153	7.76527e-05	0.001605	CESC
ENSG00000163687	DNASE1L3	150.257	2.69039	0.557933	-4.82207	1.42074e-06	7.17093e-05	CESC
ENSG00000141485	SLC13A5	111.085	2.6893	0.596782	-4.50633	6.59574e-06	0.000243878	CESC
ENSG00000142619	PADI3	585.804	2.67907	0.646865	-4.14163	3.44848e-05	0.000869712	CESC
ENSG00000139344	AMDHD1	100.283	2.65889	0.448552	-5.92772	3.07176e-09	4.68178e-07	CESC
ENSG00000100285	NEFH	1502.96	2.60146	0.67483	-3.85498	0.000115737	0.00215149	CESC
ENSG00000143631	FLG	114.222	2.58741	0.596916	-4.33463	1.46007e-05	0.000452552	CESC
ENSG00000142623	PADI1	581.793	2.57603	0.563988	-4.56752	4.93522e-06	0.000193182	CESC
ENSG00000113430	IRX4	387.208	2.5749	0.733385	-3.51098	0.000446451	0.00589682	CESC
ENSG00000108602	ALDH3A1	4182.58	2.5686	0.581028	-4.42078	9.83464e-06	0.000332805	CESC
ENSG00000264785	AC005722.3	330.657	2.56288	0.583467	-4.39251	1.12052e-05	0.000368866	CESC
ENSG00000197565	COL4A6	624.078	2.53715	0.633137	-4.00727	6.1425e-05	0.00135573	CESC
ENSG00000283000	AL392046.2	80.7044	2.53457	0.528688	-4.79408	1.63426e-06	8.0288e-05	CESC
ENSG00000169474	SPRR1A	2005.51	2.53207	0.739176	-3.42553	0.000613595	0.00749341	CESC
ENSG00000170523	KRT83	91.9242	2.53084	0.547844	-4.61964	3.84402e-06	0.000157308	CESC
ENSG00000228314	CYP4F29P	96.3622	2.52849	0.636414	-3.97303	7.0963e-05	0.00151111	CESC
ENSG00000170484	KRT74	72.8974	2.49745	0.511326	-4.88427	1.03813e-06	5.7006e-05	CESC
ENSG00000185760	KCNQ5	96.3338	2.48212	0.560213	-4.43068	9.39381e-06	0.00032069	CESC
ENSG00000185633	NDUFA4L2	2430.3	2.459	0.483725	-5.08347	3.7061e-07	2.53488e-05	CESC
ENSG00000069482	GAL	110.113	2.4477	0.686373	-3.56614	0.000362284	0.00504863	CESC
ENSG00000137745	MMP13	245.279	2.44536	0.559117	-4.37362	1.22205e-05	0.000393261	CESC
ENSG00000069188	SDK2	456.518	2.44126	0.530111	-4.60518	4.12109e-06	0.000166014	CESC
ENSG00000205488	CALML3-AS1	1566.83	2.42567	0.624425	-3.88465	0.000102478	0.00197473	CESC
ENSG00000155966	AFF2	61.4369	2.42105	0.532134	-4.5497	5.37217e-06	0.000206322	CESC
ENSG00000165799	RNASE7	228.86	2.41084	0.62381	-3.8647	0.000111228	0.00208926	CESC
ENSG00000130829	DUSP9	232.779	2.41076	0.5332	-4.5213	6.14601e-06	0.000229394	CESC
ENSG00000196139	AKR1C3	5955.71	2.39279	0.599196	-3.99334	6.515e-05	0.00141867	CESC
ENSG00000125726	CD70	191.725	2.38341	0.481878	-4.94609	7.57181e-07	4.4346e-05	CESC
ENSG00000214575	CPEB1	117.296	2.37664	0.560901	-4.23718	2.26349e-05	0.000636329	CESC
ENSG00000176153	GPX2	5584.81	2.37049	0.697392	-3.39907	0.000676146	0.00799972	CESC
ENSG00000236062	GSTM5P1	72.2341	2.36984	0.579884	-4.08674	4.37472e-05	0.00103837	CESC
ENSG00000163328	GPR155	548.23	2.36834	0.374529	-6.32351	2.55694e-10	5.56106e-08	CESC
ENSG00000105974	CAV1	4788.84	2.36796	0.405435	-5.84053	5.20352e-09	7.43336e-07	CESC
ENSG00000001084	GCLC	4289.05	2.36752	0.36595	-6.46951	9.83235e-11	2.52079e-08	CESC
ENSG00000226963	AC078883.2	91.2344	2.36476	0.376077	-6.28796	3.21659e-10	6.76085e-08	CESC
ENSG00000110330	BIRC2	5532.39	2.35937	0.399867	-5.90037	3.6268e-09	5.40017e-07	CESC
ENSG00000102230	PCYT1B	57.1334	2.33805	0.670657	-3.4862	0.000489931	0.00632012	CESC
ENSG00000159527	PGLYRP3	178.209	2.32165	0.697809	-3.32706	0.000877673	0.00962564	CESC
ENSG00000107984	DKK1	932.005	2.31537	0.574078	-4.03319	5.50247e-05	0.00124188	CESC
ENSG00000112139	MDGA1	721.241	2.31384	0.445894	-5.18922	2.11179e-07	1.57522e-05	CESC
ENSG00000111052	LIN7A	77.9574	2.3131	0.48198	-4.79917	1.59325e-06	7.85959e-05	CESC
ENSG00000235897	TM4SF19-AS1	103.292	2.31013	0.386548	-5.97631	2.28255e-09	3.6215e-07	CESC
ENSG00000075340	ADD2	186.973	2.28649	0.507689	-4.50371	6.67767e-06	0.000246672	CESC
ENSG00000065618	COL17A1	10598.3	2.28544	0.603793	-3.78513	0.000153628	0.00268022	CESC
ENSG00000148600	CDHR1	243.848	2.27417	0.581026	-3.91407	9.07533e-05	0.00179986	CESC
ENSG00000114948	ADAM23	848.545	2.26739	0.626825	-3.61727	0.000297729	0.00438584	CESC
ENSG00000224689	ZNF812P	236.311	2.24987	0.577048	-3.89894	9.66162e-05	0.00188904	CESC
ENSG00000183287	CCBE1	284.119	2.23239	0.652041	-3.42369	0.000617776	0.00753021	CESC
ENSG00000118004	COLEC11	97.3297	2.23217	0.483925	-4.61264	3.97591e-06	0.00016168	CESC
ENSG00000131711	MAP1B	932.609	2.22989	0.425932	-5.23532	1.64701e-07	1.28033e-05	CESC
ENSG00000124882	EREG	141.523	2.2237	0.581156	-3.82634	0.000130061	0.00235502	CESC
ENSG00000146722	AC211486.1	102.845	2.21853	0.339963	-6.5258	6.7641e-11	1.89753e-08	CESC
ENSG00000106852	LHX6	156.271	2.21579	0.266835	-8.304	1.00666e-16	1.77139e-13	CESC
ENSG00000108342	CSF3	349.559	2.19472	0.641837	-3.41944	0.00062751	0.0075915	CESC
ENSG00000183780	SLC35F3	83.1537	2.17912	0.596394	-3.65382	0.00025837	0.00397231	CESC
ENSG00000128714	HOXD13	255.616	2.17381	0.53307	-4.07791	4.54421e-05	0.00106812	CESC
ENSG00000137033	IL33	555.204	2.14691	0.481966	-4.4545	8.40903e-06	0.000292751	CESC
ENSG00000223784	LINP1	64.8144	2.14139	0.607884	-3.5227	0.000427181	0.00569506	CESC
ENSG00000178919	FOXE1	1004.66	2.14076	0.602701	-3.55194	0.000382406	0.00525714	CESC
ENSG00000224057	EGFR-AS1	75.4837	2.12973	0.474239	-4.49083	7.09461e-06	0.000257407	CESC
ENSG00000123405	NFE2	86.8111	2.12657	0.498697	-4.26426	2.00568e-05	0.00058249	CESC
ENSG00000132429	POPDC3	92.7451	2.12429	0.583179	-3.64261	0.000269892	0.00407819	CESC
ENSG00000185070	FLRT2	383.326	2.1211	0.515373	-4.11567	3.86057e-05	0.000948313	CESC
ENSG00000127561	SYNGR3	463.091	2.11652	0.328124	-6.45037	1.11578e-10	2.80488e-08	CESC
ENSG00000135454	B4GALNT1	382.349	2.10357	0.476286	-4.41663	1.00254e-05	0.000337783	CESC
ENSG00000182183	SHISAL2A	51.4848	2.10247	0.363395	-5.78563	7.22389e-09	9.7663e-07	CESC
ENSG00000136235	GPNMB	17832.6	2.10052	0.4661	-4.50659	6.58784e-06	0.00024382	CESC
ENSG00000100505	TRIM9	134.912	2.09679	0.43191	-4.85468	1.20579e-06	6.36834e-05	CESC
ENSG00000121690	DEPDC7	315.691	2.09676	0.404258	-5.18668	2.14076e-07	1.58461e-05	CESC
ENSG00000140961	OSGIN1	557.648	2.08387	0.374609	-5.56278	2.65508e-08	2.89539e-06	CESC
ENSG00000135218	CD36	248.066	2.08116	0.472513	-4.40446	1.0605e-05	0.000353377	CESC
ENSG00000090932	DLL3	86.6894	2.07941	0.426721	-4.87301	1.09913e-06	5.95949e-05	CESC
ENSG00000254126	CD8B2	92.5542	2.07552	0.587214	-3.53452	0.000408514	0.00551606	CESC
ENSG00000137875	BCL2L10	208.826	2.06952	0.403539	-5.12843	2.92174e-07	2.06404e-05	CESC
ENSG00000242550	SERPINB10	379.671	2.06431	0.613563	-3.36445	0.00076695	0.00871854	CESC
ENSG00000197632	SERPINB2	1118.68	2.06164	0.610289	-3.37815	0.000729764	0.00842821	CESC
ENSG00000109321	AREG	948.447	2.05091	0.454343	-4.51401	6.36119e-06	0.000236562	CESC
ENSG00000115758	ODC1	9089.26	2.04943	0.361182	-5.67422	1.39324e-08	1.71227e-06	CESC
ENSG00000169184	MN1	367.691	2.03914	0.424185	-4.80718	1.53074e-06	7.60714e-05	CESC
ENSG00000179846	NKPD1	98.6759	2.03005	0.378349	-5.36555	8.07051e-08	7.19894e-06	CESC
ENSG00000091409	ITGA6	13140.9	2.02515	0.280148	-7.22886	4.87053e-13	2.56659e-10	CESC
ENSG00000173805	HAP1	401.749	2.02028	0.448979	-4.49974	6.80382e-06	0.000249665	CESC
ENSG00000019549	SNAI2	1153.47	2.0131	0.40199	-5.00783	5.50475e-07	3.44274e-05	CESC
ENSG00000184613	NELL2	972.939	2.00977	0.604017	-3.32734	0.000876779	0.00962369	CESC
ENSG00000232788	AC078883.3	112.562	1.99236	0.312343	-6.37877	1.78514e-10	4.10566e-08	CESC
ENSG00000091129	NRCAM	418.105	1.98849	0.558889	-3.55793	0.000373783	0.00516611	CESC
ENSG00000146648	EGFR	7893.53	1.96024	0.445062	-4.40442	1.06069e-05	0.000353377	CESC
ENSG00000058085	LAMC2	19570.9	1.9596	0.426371	-4.59599	4.30697e-06	0.000172426	CESC
ENSG00000101955	SRPX	221.097	1.95527	0.501635	-3.89778	9.70769e-05	0.00189422	CESC
ENSG00000143369	ECM1	2935.46	1.94897	0.425059	-4.58518	4.53589e-06	0.000179916	CESC
ENSG00000073150	PANX2	355.514	1.93242	0.505912	-3.81969	0.000133621	0.00240823	CESC
ENSG00000053747	LAMA3	9789.71	1.92884	0.402325	-4.79423	1.63301e-06	8.0288e-05	CESC
ENSG00000138798	EGF	57.3375	1.91876	0.573489	-3.34577	0.000820544	0.00916759	CESC
ENSG00000103184	SEC14L5	59.3451	1.9136	0.447429	-4.27688	1.89531e-05	0.000557122	CESC
ENSG00000258525	AL049830.3	402.501	1.88659	0.523301	-3.60516	0.00031196	0.00455905	CESC
ENSG00000175352	NRIP3	327.512	1.88335	0.358566	-5.25245	1.50086e-07	1.19553e-05	CESC
ENSG00000231453	LINC01305	166.905	1.87823	0.55933	-3.358	0.000785088	0.00886614	CESC
ENSG00000196754	S100A2	31143.7	1.87669	0.493392	-3.80364	0.000142583	0.00253202	CESC
ENSG00000115297	TLX2	62.4795	1.87365	0.421053	-4.44992	8.59041e-06	0.000298273	CESC
ENSG00000143382	ADAMTSL4	977.323	1.87141	0.463081	-4.04121	5.31752e-05	0.0012095	CESC
ENSG00000254560	BBOX1-AS1	100.537	1.86826	0.533182	-3.50398	0.000458352	0.00601497	CESC
ENSG00000213366	GSTM2	1220.58	1.86117	0.495147	-3.75881	0.000170722	0.00289876	CESC
ENSG00000135502	SLC26A10	131.88	1.85461	0.438951	-4.22511	2.38826e-05	0.000661823	CESC
ENSG00000134202	GSTM3	1858.12	1.84353	0.441064	-4.17973	2.91849e-05	0.000765076	CESC
ENSG00000211829	TRDC	264.034	1.83505	0.506522	-3.62285	0.000291374	0.00431192	CESC
ENSG00000238098	ABCA17P	176.384	1.83353	0.475788	-3.85367	0.000116358	0.00216047	CESC
ENSG00000180438	TPRXL	189.711	1.81191	0.475127	-3.81354	0.000136993	0.00245983	CESC
ENSG00000006016	CRLF1	329.889	1.80693	0.321498	-5.62033	1.90594e-08	2.18297e-06	CESC
ENSG00000218803	GSTM2P1	192.324	1.80194	0.482233	-3.73667	0.000186477	0.00310498	CESC
ENSG00000113739	STC2	1137.15	1.80042	0.385833	-4.66632	3.06641e-06	0.000131754	CESC
ENSG00000100473	COCH	774.938	1.79968	0.437014	-4.11813	3.81955e-05	0.000941224	CESC
ENSG00000079156	OSBPL6	302.988	1.7949	0.422515	-4.24814	2.15551e-05	0.000613576	CESC
ENSG00000160117	ANKLE1	167.613	1.79388	0.376246	-4.76785	1.86202e-06	8.8993e-05	CESC
ENSG00000150471	ADGRL3	68.8192	1.79199	0.511917	-3.50056	0.000464285	0.00606201	CESC
ENSG00000241720	AL158847.1	275.69	1.7851	0.448877	-3.97681	6.98451e-05	0.00149968	CESC
ENSG00000120645	IQSEC3	152.004	1.78419	0.525988	-3.39207	0.000693668	0.00811298	CESC
ENSG00000168785	TSPAN5	1324.81	1.78221	0.326769	-5.45403	4.9241e-08	4.77761e-06	CESC
ENSG00000232445	AC006329.1	116.573	1.77886	0.317297	-5.60628	2.06719e-08	2.33316e-06	CESC
ENSG00000158258	CLSTN2	240.53	1.77833	0.512322	-3.47112	0.000518291	0.00659462	CESC
ENSG00000165905	LARGE2	1293.99	1.76715	0.309918	-5.70198	1.18421e-08	1.49817e-06	CESC
ENSG00000267056	AC005336.1	69.8037	1.75478	0.519722	-3.37638	0.000734455	0.00846975	CESC
ENSG00000279369	AC046185.3	228.38	1.75122	0.288281	-6.07469	1.24227e-09	2.13742e-07	CESC
ENSG00000164176	EDIL3	443.497	1.74238	0.416794	-4.18043	2.90955e-05	0.000763643	CESC
ENSG00000135919	SERPINE2	1992.6	1.73789	0.465398	-3.73421	0.000188306	0.00312736	CESC
ENSG00000103044	HAS3	3608.33	1.73437	0.273402	-6.34368	2.24338e-10	4.93455e-08	CESC
ENSG00000038295	TLL1	83.3102	1.73028	0.475622	-3.63794	0.000274824	0.00412889	CESC
ENSG00000251002	AC244502.1	87.4119	1.72859	0.473974	-3.64702	0.000265304	0.0040309	CESC
ENSG00000156535	CD109	2782.49	1.72349	0.394431	-4.36957	1.24493e-05	0.000399958	CESC
ENSG00000115598	IL1RL2	190.652	1.7226	0.289468	-5.95093	2.66626e-09	4.16206e-07	CESC
ENSG00000153162	BMP6	125.39	1.72177	0.447042	-3.85147	0.000117409	0.00217476	CESC
ENSG00000107954	NEURL1	358.877	1.72044	0.493262	-3.48788	0.000486875	0.00628909	CESC
ENSG00000120708	TGFBI	13316.6	1.71894	0.425902	-4.036	5.43705e-05	0.00122907	CESC
ENSG00000090530	P3H2	2145.37	1.71482	0.473485	-3.6217	0.000292673	0.00432947	CESC
ENSG00000175697	GPR156	64.3325	1.70207	0.479345	-3.55082	0.000384035	0.00527204	CESC
ENSG00000228649	SNHG26	55.0441	1.70182	0.410883	-4.14187	3.44484e-05	0.000869362	CESC
ENSG00000169860	P2RY1	1072.7	1.69502	0.473748	-3.5779	0.000346369	0.00489485	CESC
ENSG00000146147	MLIP	55.494	1.69459	0.462068	-3.66741	0.00024502	0.00382942	CESC
ENSG00000244617	ASPRV1	79.5096	1.68748	0.369256	-4.56993	4.87883e-06	0.00019175	CESC
ENSG00000136997	MYC	6294.89	1.68317	0.38103	-4.41741	9.98898e-06	0.00033685	CESC
ENSG00000152661	GJA1	5352.39	1.67488	0.399313	-4.1944	2.73598e-05	0.000732858	CESC
ENSG00000177494	ZBED2	248.085	1.67069	0.428871	-3.89556	9.7974e-05	0.00190884	CESC
ENSG00000261559	FSCN1P1	341.32	1.66862	0.422451	-3.94985	7.81989e-05	0.00161188	CESC
ENSG00000155918	RAET1L	191.385	1.66815	0.407359	-4.09504	4.22096e-05	0.00101117	CESC
ENSG00000129194	SOX15	1066.45	1.66553	0.487554	-3.41609	0.000635281	0.00765918	CESC
ENSG00000203804	ADAMTSL4-AS1	302.075	1.64756	0.44096	-3.73631	0.000186741	0.00310671	CESC
ENSG00000230212	AP000688.1	1267.17	1.64515	0.307317	-5.35325	8.63903e-08	7.61829e-06	CESC
ENSG00000075618	FSCN1	8886.47	1.64285	0.406876	-4.03772	5.39721e-05	0.00122403	CESC
ENSG00000136002	ARHGEF4	1740.62	1.64278	0.385541	-4.26099	2.03526e-05	0.000587553	CESC
ENSG00000276600	RAB7B	837.684	1.64065	0.420669	-3.90008	9.61593e-05	0.00188106	CESC
ENSG00000163536	SERPINI1	225.941	1.63882	0.384762	-4.25932	2.05047e-05	0.000591064	CESC
ENSG00000278367	AL356652.1	140.626	1.63569	0.35915	-4.55434	5.25491e-06	0.000203027	CESC
ENSG00000072832	CRMP1	426.929	1.63354	0.404729	-4.03613	5.43398e-05	0.00122907	CESC
ENSG00000116031	CD207	117.615	1.62127	0.469619	-3.4523	0.000555822	0.00695235	CESC
ENSG00000108448	TRIM16L	1158.17	1.61184	0.317313	-5.07967	3.78086e-07	2.56337e-05	CESC
ENSG00000183762	KREMEN1	3585.65	1.60726	0.32082	-5.00986	5.44687e-07	3.42313e-05	CESC
ENSG00000170961	HAS2	277.425	1.60507	0.477725	-3.35983	0.000779907	0.00881791	CESC
ENSG00000165868	HSPA12A	286.62	1.59895	0.392974	-4.06884	4.72469e-05	0.00110451	CESC
ENSG00000105889	STEAP1B	222.023	1.59414	0.301463	-5.28799	1.23665e-07	1.02078e-05	CESC
ENSG00000258745	AL358334.3	344.932	1.58491	0.327257	-4.84301	1.27888e-06	6.65446e-05	CESC
ENSG00000246090	AP002026.1	96.8676	1.57652	0.384428	-4.10096	4.11444e-05	0.000995144	CESC
ENSG00000169291	SHE	143.809	1.57137	0.364282	-4.31363	1.60599e-05	0.000490321	CESC
ENSG00000157554	ERG	354.82	1.56647	0.250897	-6.24348	4.27934e-10	8.76541e-08	CESC
ENSG00000132688	NES	2528.79	1.56628	0.255054	-6.14099	8.20068e-10	1.53369e-07	CESC
ENSG00000186806	VSIG10L	444.986	1.56052	0.396623	-3.93451	8.33663e-05	0.0016906	CESC
ENSG00000178184	PARD6G	844.1	1.55392	0.341527	-4.54992	5.36671e-06	0.000206317	CESC
ENSG00000127152	BCL11B	517.937	1.55222	0.418503	-3.70898	0.000208097	0.00336722	CESC
ENSG00000221955	SLC12A8	1028.34	1.5522	0.340467	-4.55902	5.13932e-06	0.000198958	CESC
ENSG00000182118	FAM89A	303.433	1.54996	0.296496	-5.22759	1.71735e-07	1.32572e-05	CESC
ENSG00000125148	MT2A	14235.8	1.54877	0.382145	-4.05283	5.06027e-05	0.00116191	CESC
ENSG00000092068	SLC7A8	3071.14	1.54693	0.344161	-4.4948	6.9637e-06	0.000253885	CESC
ENSG00000171462	DLK2	287.057	1.54644	0.402013	-3.84675	0.000119695	0.00220131	CESC
ENSG00000243501	AL365232.1	54.8111	1.5461	0.32504	-4.75665	1.96832e-06	9.34962e-05	CESC
ENSG00000065833	ME1	821.238	1.54401	0.425389	-3.62964	0.000283818	0.0042288	CESC
ENSG00000159228	CBR1	5563.21	1.5436	0.282394	-5.46613	4.59963e-08	4.55411e-06	CESC
ENSG00000162840	MT2P1	1232.18	1.53931	0.380633	-4.04408	5.25293e-05	0.00119692	CESC
ENSG00000123892	RAB38	816.524	1.5319	0.370609	-4.13347	3.5733e-05	0.000894782	CESC
ENSG00000182175	RGMA	1016.74	1.52869	0.418895	-3.64933	0.000262921	0.00401358	CESC
ENSG00000152558	TMEM123	18245.6	1.52677	0.340807	-4.47988	7.46838e-06	0.000267934	CESC
ENSG00000106571	GLI3	629.758	1.523	0.355473	-4.28444	1.83204e-05	0.000542629	CESC
ENSG00000136114	THSD1	328.959	1.52126	0.3631	-4.18965	2.79389e-05	0.000743367	CESC
ENSG00000100504	PYGL	4865.38	1.51715	0.311735	-4.86678	1.1343e-06	6.09046e-05	CESC
ENSG00000154856	APCDD1	2710.48	1.51033	0.414215	-3.64625	0.000266098	0.00403978	CESC
ENSG00000203722	RAET1G	231.177	1.50526	0.406987	-3.69855	0.000216836	0.00347306	CESC
ENSG00000197847	SLC22A20P	152.484	1.50347	0.410875	-3.6592	0.000253005	0.00390846	CESC
ENSG00000163586	FABP1	242.227	-9.47988	2.29776	4.12571	3.69589e-05	0.000916586	CESC
ENSG00000175311	ANKS4B	175.728	-8.48294	0.763956	11.104	1.1999e-28	1.5484e-24	CESC
ENSG00000171747	LGALS4	2469.43	-8.2261	0.667821	12.3178	7.26365e-35	1.40599e-30	CESC
ENSG00000184956	MUC6	1277.28	-7.47244	0.705331	10.5942	3.16925e-26	2.45383e-22	CESC
ENSG00000101076	HNF4A	608.369	-7.44459	0.691526	10.7654	5.01214e-27	4.85087e-23	CESC
ENSG00000275718	CCL15	161.357	-7.41865	0.777833	9.53758	1.46198e-21	6.30947e-18	CESC
ENSG00000100665	SERPINA4	102.938	-7.38642	1.01379	7.28596	3.19379e-13	1.7919e-10	CESC
ENSG00000180745	CLRN3	203.918	-6.90071	0.960878	7.18168	6.88618e-13	3.46214e-10	CESC
ENSG00000241388	HNF1A-AS1	59.5628	-6.76786	0.711114	9.51727	1.77794e-21	6.88293e-18	CESC
ENSG00000178828	RNF186	98.8577	-6.62152	0.999063	6.62773	3.40892e-11	1.03101e-08	CESC
ENSG00000279694	AC011270.2	82.1464	-6.55729	0.838372	7.82146	5.22125e-15	6.31657e-12	CESC
ENSG00000255545	AP004608.1	107.802	-6.54314	0.838305	7.8052	5.94074e-15	6.57097e-12	CESC
ENSG00000258837	AL133370.1	79.9522	-6.43512	0.853798	7.53705	4.8074e-14	3.64919e-11	CESC
ENSG00000165376	CLDN2	358.958	-6.42258	0.683047	9.40284	5.31109e-21	1.7134e-17	CESC
ENSG00000127324	TSPAN8	2792.31	-6.41944	0.757266	8.47714	2.30804e-17	4.46756e-14	CESC
ENSG00000134193	REG4	135.486	-6.36688	0.882621	7.21361	5.44868e-13	2.81246e-10	CESC
ENSG00000166866	MYO1A	278.792	-6.18051	0.604607	10.2224	1.57457e-24	1.01594e-20	CESC
ENSG00000102837	OLFM4	650.947	-6.1781	0.692258	8.92456	4.47474e-19	1.23736e-15	CESC
ENSG00000153347	FAM81B	90.0021	-5.93596	0.899041	6.60255	4.04158e-11	1.20355e-08	CESC
ENSG00000198183	BPIFA1	140.547	-5.89807	1.21359	4.86001	1.17378e-06	6.25904e-05	CESC
ENSG00000123838	C4BPA	974.444	-5.80178	0.948079	6.11951	9.38648e-10	1.706e-07	CESC
ENSG00000099834	CDHR5	446.142	-5.71359	0.72333	7.89901	2.81134e-15	3.62784e-12	CESC
ENSG00000166959	MS4A8	179.256	-5.61495	0.983201	5.71089	1.12388e-08	1.43594e-06	CESC
ENSG00000095932	SMIM24	206.868	-5.49118	0.542784	10.1167	4.65894e-24	2.57659e-20	CESC
ENSG00000229719	MIR194-2HG	66.0337	-5.47156	0.618565	8.84558	9.10561e-19	2.31816e-15	CESC
ENSG00000125999	BPIFB1	10726.6	-5.45965	0.95783	5.70001	1.19798e-08	1.50575e-06	CESC
ENSG00000169903	TM4SF4	52.6021	-5.45061	0.866927	6.28728	3.23085e-10	6.76085e-08	CESC
ENSG00000139874	SSTR1	117.019	-5.34915	0.684499	7.8147	5.50951e-15	6.46332e-12	CESC
ENSG00000009765	IYD	96.3497	-5.26298	0.687809	7.65181	1.98177e-14	1.69896e-11	CESC
ENSG00000139540	SLC39A5	171.177	-5.23633	0.550859	9.50576	1.98591e-21	6.98915e-18	CESC
ENSG00000243709	LEFTY1	113.087	-5.0595	0.573829	8.81709	1.1747e-18	2.67507e-15	CESC
ENSG00000103316	CRYM	319.762	-4.98347	0.619838	8.03996	8.98701e-16	1.23922e-12	CESC
ENSG00000152154	TMEM178A	229.46	-4.96234	0.561357	8.83989	9.58091e-19	2.31816e-15	CESC
ENSG00000006611	USH1C	602.77	-4.94519	0.836357	5.91277	3.3641e-09	5.04784e-07	CESC
ENSG00000007216	SLC13A2	62.3214	-4.9283	0.703182	7.00856	2.40776e-12	1.04732e-09	CESC
ENSG00000173467	AGR3	691.069	-4.89691	0.788055	6.21391	5.16817e-10	1.02603e-07	CESC
ENSG00000079112	CDH17	357.624	-4.85412	0.700677	6.92776	4.27557e-12	1.67192e-09	CESC
ENSG00000198758	EPS8L3	762.016	-4.83814	0.84019	5.75838	8.49226e-09	1.12589e-06	CESC
ENSG00000142484	TM4SF5	93.9965	-4.75582	1.00481	4.73308	2.21142e-06	0.000103395	CESC
ENSG00000166143	PPP1R14D	108.135	-4.73536	0.633158	7.47896	7.49149e-14	5.3707e-11	CESC
ENSG00000160182	TFF1	1023.82	-4.67865	0.880292	5.31489	1.06722e-07	9.02082e-06	CESC
ENSG00000196260	SFTA2	511.049	-4.6579	0.721687	6.45419	1.08801e-10	2.77105e-08	CESC
ENSG00000173702	MUC13	4436.39	-4.64706	0.788383	5.89442	3.75996e-09	5.55569e-07	CESC
ENSG00000139515	PDX1	90.5241	-4.52614	0.943121	4.79911	1.59372e-06	7.85959e-05	CESC
ENSG00000103460	TOX3	455.795	-4.47149	0.824876	5.42081	5.9331e-08	5.56145e-06	CESC
ENSG00000203697	CAPN8	936.056	-4.42886	0.63344	6.99177	2.71447e-12	1.15478e-09	CESC
ENSG00000175267	VWA3A	81.0243	-4.38194	0.666781	6.57179	4.97137e-11	1.458e-08	CESC
ENSG00000163075	CFAP221	60.2563	-4.37477	0.624629	7.0038	2.4911e-12	1.07153e-09	CESC
ENSG00000136872	ALDOB	99.6512	-4.33504	0.725903	5.97194	2.34452e-09	3.70463e-07	CESC
ENSG00000164266	SPINK1	166.797	-4.32085	0.717385	6.02306	1.7115e-09	2.8315e-07	CESC
ENSG00000142449	FBN3	81.9848	-4.30517	0.741034	5.80968	6.25907e-09	8.74395e-07	CESC
ENSG00000161798	AQP5	4733.18	-4.22255	0.723472	5.83651	5.3306e-09	7.58689e-07	CESC
ENSG00000204099	NEU4	134.583	-4.22209	0.46138	9.15101	5.64013e-20	1.67959e-16	CESC
ENSG00000166589	CDH16	1347.08	-4.19902	0.909969	4.61447	3.94106e-06	0.0001606	CESC
ENSG00000263429	TMEM238L	84.6926	-4.12319	0.889041	4.6378	3.5214e-06	0.000147218	CESC
ENSG00000166426	CRABP1	244.948	-4.11994	0.872374	4.72267	2.32767e-06	0.000106893	CESC
ENSG00000179902	C1orf194	64.0535	-4.09001	0.602189	6.79191	1.10659e-11	4.07994e-09	CESC
ENSG00000149021	SCGB1A1	73.5615	-4.08406	0.914256	4.46708	7.92931e-06	0.000279315	CESC
ENSG00000136574	GATA4	53.5396	-4.07315	1.09554	3.71795	0.000200845	0.00327934	CESC
ENSG00000137860	SLC28A2	214.269	-4.07293	0.744296	5.4722	4.44495e-08	4.46249e-06	CESC
ENSG00000101049	SGK2	117.439	-4.07276	0.501174	8.12643	4.4213e-16	6.84648e-13	CESC
ENSG00000215217	C5orf49	164.312	-4.03271	0.72142	5.58996	2.2712e-08	2.51934e-06	CESC
ENSG00000114248	LRRC31	160.793	-3.97282	0.968693	4.10121	4.10987e-05	0.000995031	CESC
ENSG00000058404	CAMK2B	343.157	-3.93721	0.635199	6.19839	5.70435e-10	1.1267e-07	CESC
ENSG00000274993	AC254629.1	205.336	-3.91691	0.739514	5.29661	1.17975e-07	9.77978e-06	CESC
ENSG00000215182	MUC5AC	3607.81	-3.85197	0.849501	4.53439	5.77695e-06	0.000218615	CESC
ENSG00000196188	CTSE	714.073	-3.83149	0.822203	4.66003	3.16163e-06	0.000134946	CESC
ENSG00000101198	NKAIN4	251.907	-3.82537	0.704374	5.43089	5.6075e-08	5.31635e-06	CESC
ENSG00000138083	SIX3	129.102	-3.74854	0.779396	4.80954	1.51277e-06	7.54998e-05	CESC
ENSG00000248144	ADH1C	655.304	-3.73114	0.844061	4.42047	9.84867e-06	0.000332988	CESC
ENSG00000198203	SULT1C2	128.474	-3.69407	0.547196	6.75091	1.46925e-11	5.07848e-09	CESC
ENSG00000257588	AC025154.2	170.454	-3.68935	0.746465	4.94242	7.71571e-07	4.50525e-05	CESC
ENSG00000188488	SERPINA5	103.066	-3.67877	0.593845	6.19483	5.83482e-10	1.14082e-07	CESC
ENSG00000157856	DRC1	115.892	-3.65761	0.679924	5.37944	7.47164e-08	6.71113e-06	CESC
ENSG00000198734	F5	242.962	-3.64847	0.510333	7.14918	8.72965e-13	4.27786e-10	CESC
ENSG00000123191	ATP7B	898.545	-3.55506	0.41609	8.54396	1.29698e-17	2.64263e-14	CESC
ENSG00000244921	MTCYBP18	99.5118	-3.53914	0.478322	7.39907	1.37144e-13	8.90106e-11	CESC
ENSG00000078295	ADCY2	110.682	-3.53007	0.619584	5.69748	1.21591e-08	1.5087e-06	CESC
ENSG00000179023	KLHDC7A	396.393	-3.52795	0.628962	5.60916	2.03306e-08	2.30134e-06	CESC
ENSG00000180525	PRR26	96.5928	-3.52188	0.57064	6.1718	6.75163e-10	1.29394e-07	CESC
ENSG00000261857	MIA	330.105	-3.50889	0.66121	5.30677	1.11586e-07	9.37053e-06	CESC
ENSG00000173947	PIFO	192.285	-3.46665	0.562001	6.16842	6.89776e-10	1.31543e-07	CESC
ENSG00000224272	AC131097.3	111.965	-3.45317	0.472166	7.31346	2.60355e-13	1.52714e-10	CESC
ENSG00000157423	HYDIN	54.1923	-3.44948	0.540367	6.38358	1.72995e-10	4.05889e-08	CESC
ENSG00000267314	AC104532.1	882.386	-3.44391	0.487597	7.06304	1.62903e-12	7.50772e-10	CESC
ENSG00000124253	PCK1	76.9954	-3.44031	0.896911	3.83574	0.000125189	0.00228606	CESC
ENSG00000007062	PROM1	2421.45	-3.42261	0.783635	4.36761	1.25611e-05	0.00040236	CESC
ENSG00000203952	CCDC160	90.7448	-3.42194	0.623443	5.48877	4.04735e-08	4.12329e-06	CESC
ENSG00000188959	C9orf152	508.506	-3.41809	0.603213	5.66647	1.4577e-08	1.7635e-06	CESC
ENSG00000154252	GAL3ST2	51.758	-3.4109	0.555169	6.14389	8.05228e-10	1.51968e-07	CESC
ENSG00000134398	ERN2	1553.53	-3.4086	0.53161	6.41183	1.43779e-10	3.52286e-08	CESC
ENSG00000157399	ARSE	164.271	-3.39766	0.599426	5.66818	1.4432e-08	1.75143e-06	CESC
ENSG00000139144	PIK3C2G	70.0524	-3.39062	0.791726	4.28256	1.84755e-05	0.000545985	CESC
ENSG00000161905	ALOX15	1740.7	-3.38319	0.816786	4.14208	3.44178e-05	0.000869362	CESC
ENSG00000128242	GAL3ST1	69.5145	-3.38192	0.550799	6.14002	8.25111e-10	1.5357e-07	CESC
ENSG00000136883	KIF12	439.38	-3.37064	0.616904	5.4638	4.66041e-08	4.55676e-06	CESC
ENSG00000188761	BCL2L15	553.529	-3.36547	0.57608	5.84202	5.15725e-09	7.39454e-07	CESC
ENSG00000113924	HGD	575.32	-3.33436	0.756375	4.40835	1.04163e-05	0.000348829	CESC
ENSG00000204385	SLC44A4	5374.26	-3.32147	0.551739	6.02	1.74413e-09	2.85618e-07	CESC
ENSG00000168679	SLC16A4	224.384	-3.30095	0.454719	7.25933	3.89015e-13	2.12112e-10	CESC
ENSG00000198643	FAM3D	849.48	-3.28588	0.650459	5.05164	4.38043e-07	2.884e-05	CESC
ENSG00000244383	FAM3D-AS1	274.104	-3.28071	0.656433	4.99778	5.79946e-07	3.57507e-05	CESC
ENSG00000143167	GPA33	117.621	-3.26601	0.610882	5.34639	8.97259e-08	7.87655e-06	CESC
ENSG00000091137	SLC26A4	133.219	-3.26442	0.562547	5.80292	6.51704e-09	9.01051e-07	CESC
ENSG00000135374	ELF5	247.077	-3.25811	0.759332	4.29076	1.78067e-05	0.000529626	CESC
ENSG00000002726	AOC1	2290.28	-3.23737	0.641312	5.04805	4.46347e-07	2.92872e-05	CESC
ENSG00000004838	ZMYND10	344.631	-3.23388	0.508622	6.35813	2.0422e-10	4.5965e-08	CESC
ENSG00000088992	TESC	490.378	-3.2131	0.56939	5.64306	1.6705e-08	1.9479e-06	CESC
ENSG00000012223	LTF	2405.06	-3.20474	0.762537	4.20273	2.63717e-05	0.000716026	CESC
ENSG00000135472	FAIM2	162.83	-3.19279	0.47136	6.77356	1.25654e-11	4.42223e-09	CESC
ENSG00000132026	RTBDN	82.2233	-3.18533	0.562851	5.65928	1.5201e-08	1.81628e-06	CESC
ENSG00000162896	PIGR	23992.6	-3.17604	0.809534	3.92329	8.73493e-05	0.00175574	CESC
ENSG00000172572	PDE3A	567.204	-3.15865	0.506083	6.24137	4.33755e-10	8.79159e-08	CESC
ENSG00000135100	HNF1A	248.128	-3.15527	0.416505	7.57559	3.57506e-14	2.82452e-11	CESC
ENSG00000240694	PNMA2	154.282	-3.15027	0.5229	6.0246	1.69524e-09	2.81664e-07	CESC
ENSG00000074276	CDHR2	248.841	-3.14967	0.483292	6.5171	7.16789e-11	1.98207e-08	CESC
ENSG00000178623	GPR35	500.178	-3.13458	0.453026	6.9192	4.54203e-12	1.75836e-09	CESC
ENSG00000080493	SLC4A4	268.191	-3.12339	0.602004	5.18832	2.12195e-07	1.57865e-05	CESC
ENSG00000074370	ATP2A3	3698.01	-3.11159	0.354213	8.78451	1.57041e-18	3.37751e-15	CESC
ENSG00000196616	ADH1B	69.4054	-3.10976	0.693655	4.48316	7.3547e-06	0.000264858	CESC
ENSG00000255847	AP003717.1	81.1942	-3.10207	0.551249	5.62735	1.82998e-08	2.12108e-06	CESC
ENSG00000165215	CLDN3	3257.75	-3.09766	0.603966	5.12886	2.91502e-07	2.06404e-05	CESC
ENSG00000163817	SLC6A20	416.757	-3.09058	0.755702	4.08968	4.31967e-05	0.0010272	CESC
ENSG00000123843	C4BPB	551.167	-3.08999	0.780077	3.96114	7.45931e-05	0.00155924	CESC
ENSG00000086159	AQP6	67.0114	-3.07725	0.49666	6.19588	5.79605e-10	1.139e-07	CESC
ENSG00000197408	CYP2B6	60.4258	-3.06617	0.756721	4.05192	5.07986e-05	0.00116434	CESC
ENSG00000156959	LHFPL4	51.4403	-3.0615	0.871285	3.51377	0.00044179	0.00584518	CESC
ENSG00000154269	ENPP3	138.711	-3.05227	0.65298	4.67437	2.94862e-06	0.000127908	CESC
ENSG00000198944	SOWAHA	169.625	-3.03312	0.53221	5.69911	1.20436e-08	1.50826e-06	CESC
ENSG00000165309	ARMC3	162.237	-3.01343	0.863912	3.48812	0.00048643	0.00628754	CESC
ENSG00000105479	CCDC114	316.064	-3.01331	0.464568	6.48627	8.79902e-11	2.31581e-08	CESC
ENSG00000169031	COL4A3	98.7994	-3.00558	0.568756	5.28447	1.2607e-07	1.03621e-05	CESC
ENSG00000169994	MYO7B	803.272	-2.99536	0.74359	4.02824	5.61953e-05	0.00126335	CESC
ENSG00000187726	DNAJB13	109.737	-2.99491	0.534299	5.60531	2.07879e-08	2.33942e-06	CESC
ENSG00000283646	LINC02009	182.06	-2.9869	0.730124	4.09094	4.29621e-05	0.00102287	CESC
ENSG00000153012	LGI2	186.219	-2.98337	0.548414	5.44	5.32815e-08	5.09305e-06	CESC
ENSG00000187527	ATP13A5	52.8917	-2.98224	0.843717	3.53464	0.000408326	0.00551606	CESC
ENSG00000165269	AQP7	53.7504	-2.95949	0.537314	5.50794	3.63051e-08	3.80889e-06	CESC
ENSG00000140835	CHST4	82.5749	-2.95803	0.679612	4.35253	1.34573e-05	0.000425284	CESC
ENSG00000162006	MSLNL	59.4885	-2.95172	0.625182	4.72137	2.34257e-06	0.000107323	CESC
ENSG00000160862	AZGP1	330.379	-2.94494	0.649813	4.53198	5.84334e-06	0.000220266	CESC
ENSG00000204610	TRIM15	227.56	-2.93533	0.578153	5.07707	3.83293e-07	2.5896e-05	CESC
ENSG00000007306	CEACAM7	1365.83	-2.92693	0.69724	4.19788	2.69427e-05	0.000726851	CESC
ENSG00000183778	B3GALT5	606.65	-2.8938	0.657516	4.40111	1.07699e-05	0.000358006	CESC
ENSG00000211662	IGLV3-21	2943.9	-2.8907	0.576472	5.01447	5.31789e-07	3.3615e-05	CESC
ENSG00000213085	CFAP45	290.819	-2.88832	0.435289	6.6354	3.23624e-11	9.94322e-09	CESC
ENSG00000248771	SMIM31	105.271	-2.87081	0.859203	3.34125	0.000834017	0.00928482	CESC
ENSG00000173930	SLCO4C1	60.669	-2.86855	0.639337	4.48676	7.23157e-06	0.000261641	CESC
ENSG00000009950	MLXIPL	259.718	-2.86706	0.619103	4.63099	3.63915e-06	0.000150515	CESC
ENSG00000162878	PKDCC	1467.92	-2.84684	0.537478	5.29666	1.17939e-07	9.77978e-06	CESC
ENSG00000100626	GALNT16	136.916	-2.84373	0.53548	5.31063	1.0925e-07	9.1943e-06	CESC
ENSG00000164746	C7orf57	85.669	-2.83141	0.587886	4.81626	1.46272e-06	7.35408e-05	CESC
ENSG00000106541	AGR2	18729.6	-2.82929	0.622674	4.54377	5.52563e-06	0.00021096	CESC
ENSG00000081052	COL4A4	308.435	-2.82341	0.530727	5.3199	1.03826e-07	8.85333e-06	CESC
ENSG00000173557	C2orf70	72.9935	-2.8088	0.74396	3.77547	0.000159707	0.00275278	CESC
ENSG00000211965	IGHV3-49	488.666	-2.80453	0.606852	4.62144	3.81092e-06	0.000156284	CESC
ENSG00000204616	TRIM31	1331.76	-2.79953	0.635107	4.40797	1.04346e-05	0.000349139	CESC
ENSG00000177685	CRACR2B	1258.03	-2.79243	0.365051	7.64943	2.01876e-14	1.69896e-11	CESC
ENSG00000184454	NCMAP	137.43	-2.78815	0.538098	5.18149	2.20119e-07	1.61391e-05	CESC
ENSG00000133640	LRRIQ1	81.6332	-2.78261	0.625727	4.44701	8.70739e-06	0.000301241	CESC
ENSG00000101222	SPEF1	52.4578	-2.77686	0.50924	5.45294	4.95426e-08	4.79485e-06	CESC
ENSG00000053918	KCNQ1	1148.13	-2.77412	0.425405	6.52113	6.97784e-11	1.9434e-08	CESC
ENSG00000257017	HP	309.013	-2.76953	0.753356	3.67625	0.000236686	0.00372776	CESC
ENSG00000173376	NDNF	64.3218	-2.75678	0.589213	4.67875	2.88627e-06	0.000125688	CESC
ENSG00000149260	CAPN5	1714.61	-2.73277	0.438689	6.22939	4.68247e-10	9.39236e-08	CESC
ENSG00000092850	TEKT2	154.95	-2.73207	0.564759	4.83757	1.31434e-06	6.75724e-05	CESC
ENSG00000112303	VNN2	186.133	-2.73036	0.476356	5.73175	9.94009e-09	1.28821e-06	CESC
ENSG00000083782	EPYC	64.9163	-2.72397	0.59496	4.5784	4.68543e-06	0.000185089	CESC
ENSG00000117115	PADI2	838.843	-2.71439	0.400507	6.77738	1.22371e-11	4.38645e-09	CESC
ENSG00000175985	PLEKHD1	60.4522	-2.71345	0.496307	5.46729	4.5697e-08	4.54061e-06	CESC
ENSG00000184925	LCN12	106.999	-2.70153	0.439238	6.15049	7.72427e-10	1.46583e-07	CESC
ENSG00000132639	SNAP25	60.8623	-2.69471	0.519996	5.18218	2.19312e-07	1.61391e-05	CESC
ENSG00000182557	SPNS3	60.1049	-2.69287	0.400412	6.72524	1.75304e-11	5.95311e-09	CESC
ENSG00000115423	DNAH6	63.5557	-2.68437	0.477479	5.62197	1.88787e-08	2.1687e-06	CESC
ENSG00000109956	B3GAT1	116.117	-2.67686	0.539812	4.95887	7.09036e-07	4.19708e-05	CESC
ENSG00000164972	C9orf24	81.6712	-2.6686	0.568794	4.69168	2.70966e-06	0.000120022	CESC
ENSG00000183690	EFHC2	87.5118	-2.66428	0.477924	5.57469	2.47965e-08	2.71939e-06	CESC
ENSG00000273259	AL049839.2	6300.97	-2.65581	0.622901	4.26361	2.01152e-05	0.000582795	CESC
ENSG00000107242	PIP5K1B	363.034	-2.65536	0.482215	5.50659	3.6586e-08	3.81766e-06	CESC
ENSG00000157613	CREB3L1	2460.59	-2.65186	0.47616	5.56926	2.55817e-08	2.79758e-06	CESC
ENSG00000196136	SERPINA3	6337.01	-2.64893	0.622454	4.25561	2.08475e-05	0.000598273	CESC
ENSG00000159212	CLIC6	2848.08	-2.64302	0.623637	4.23807	2.25446e-05	0.000635001	CESC
ENSG00000211670	IGLV3-9	253.522	-2.6393	0.532795	4.95369	7.28202e-07	4.29085e-05	CESC
ENSG00000171714	ANO5	55.0325	-2.63339	0.542557	4.85367	1.21196e-06	6.39218e-05	CESC
ENSG00000169894	MUC3A	615.009	-2.61285	0.661797	3.94811	7.87708e-05	0.00161923	CESC
ENSG00000137441	FGFBP2	81.8815	-2.61127	0.570275	4.57898	4.67256e-06	0.000184769	CESC
ENSG00000101333	PLCB4	746.213	-2.60878	0.562767	4.63563	3.55847e-06	0.000148287	CESC
ENSG00000259439	LINC01833	81.6734	-2.60766	0.675226	3.86191	0.000112505	0.00210712	CESC
ENSG00000150873	C2orf50	58.3214	-2.60515	0.576134	4.52178	6.13226e-06	0.000229149	CESC
ENSG00000105519	CAPS	2448.91	-2.60384	0.412339	6.31481	2.70501e-10	5.85022e-08	CESC
ENSG00000087085	ACHE	232.049	-2.59603	0.543736	4.77444	1.80212e-06	8.6881e-05	CESC
ENSG00000069764	PLA2G10	74.1389	-2.58531	0.465557	5.55317	2.80542e-08	3.03369e-06	CESC
ENSG00000277639	AC007906.2	415.126	-2.58424	0.516031	5.00791	5.50238e-07	3.44274e-05	CESC
ENSG00000165092	ALDH1A1	6330.29	-2.5724	0.563992	4.56105	5.08988e-06	0.000197512	CESC
ENSG00000062524	LTK	164.902	-2.56701	0.489013	5.24937	1.52618e-07	1.21072e-05	CESC
ENSG00000198788	MUC2	632.859	-2.56653	0.684592	3.74899	0.000177547	0.00299103	CESC
ENSG00000204815	TTC25	68.5474	-2.54752	0.4295	5.93136	3.00444e-09	4.61551e-07	CESC
ENSG00000170439	METTL7B	203.987	-2.53939	0.511586	4.96376	6.91401e-07	4.13059e-05	CESC
ENSG00000213937	CLDN9	185.606	-2.53768	0.554791	4.57413	4.78214e-06	0.000188333	CESC
ENSG00000187867	PALM3	281.754	-2.52958	0.574838	4.40051	1.07999e-05	0.000358574	CESC
ENSG00000116299	KIAA1324	3990.87	-2.5262	0.58199	4.34062	1.4208e-05	0.000443933	CESC
ENSG00000166292	TMEM100	54.0964	-2.52371	0.598422	4.21728	2.47266e-05	0.000679377	CESC
ENSG00000183273	CCDC60	287.781	-2.51991	0.741595	3.39796	0.000678895	0.00801282	CESC
ENSG00000256802	AC022613.1	98.4422	-2.5149	0.641727	3.91896	8.89328e-05	0.00177457	CESC
ENSG00000106258	CYP3A5	447.602	-2.49966	0.572328	4.36754	1.25656e-05	0.00040236	CESC
ENSG00000249780	AC093809.1	146.197	-2.49606	0.618458	4.03594	5.43848e-05	0.00122907	CESC
ENSG00000167588	GPD1	66.0015	-2.49407	0.384936	6.47918	9.22194e-11	2.39603e-08	CESC
ENSG00000281990	IGHV1-69-2	88.4708	-2.49161	0.6078	4.0994	4.14229e-05	0.0009981	CESC
ENSG00000170482	SLC23A1	61.9588	-2.47634	0.456589	5.42356	5.84224e-08	5.48958e-06	CESC
ENSG00000114805	PLCH1	326.023	-2.47382	0.584569	4.23187	2.31758e-05	0.000646817	CESC
ENSG00000204128	C2orf72	197.376	-2.46559	0.594223	4.14927	3.33536e-05	0.000848368	CESC
ENSG00000129654	FOXJ1	2560.22	-2.46363	0.71422	3.44939	0.000561849	0.0070055	CESC
ENSG00000197249	SERPINA1	6861.15	-2.46317	0.482233	5.10783	3.25872e-07	2.26897e-05	CESC
ENSG00000222750	RNU4-46P	83.1779	-2.45893	0.559976	4.39114	1.12758e-05	0.000370245	CESC
ENSG00000211895	IGHA1	34218.8	-2.45161	0.574375	4.26831	1.96957e-05	0.000575991	CESC
ENSG00000163827	LRRC2	54.5103	-2.45116	0.467836	5.23935	1.61144e-07	1.26796e-05	CESC
ENSG00000101443	WFDC2	23896.1	-2.44867	0.625729	3.91331	9.10396e-05	0.00180432	CESC
ENSG00000232415	ELN-AS1	61.2912	-2.44474	0.397957	6.14322	8.08655e-10	1.51968e-07	CESC
ENSG00000241755	IGKV1-9	991.095	-2.41754	0.581771	4.15549	3.24593e-05	0.000832183	CESC
ENSG00000258818	RNASE4	1257.95	-2.4109	0.360889	6.68045	2.38216e-11	7.8821e-09	CESC
ENSG00000112541	PDE10A	237.84	-2.40744	0.480932	5.00579	5.56332e-07	3.46816e-05	CESC
ENSG00000153993	SEMA3D	70.0526	-2.40578	0.518833	4.6369	3.53674e-06	0.000147696	CESC
ENSG00000143416	SELENBP1	2749.44	-2.40057	0.403569	5.94836	2.70849e-09	4.211e-07	CESC
ENSG00000148346	LCN2	36209.9	-2.40048	0.597475	4.01771	5.87658e-05	0.00130822	CESC
ENSG00000259171	AL163636.2	1307.11	-2.40014	0.361198	6.64492	3.03374e-11	9.47138e-09	CESC
ENSG00000183833	MAATS1	175.733	-2.39138	0.658466	3.63175	0.00028151	0.0042103	CESC
ENSG00000211897	IGHG3	33631.2	-2.38682	0.546429	4.36804	1.25365e-05	0.000402091	CESC
ENSG00000159184	HOXB13	246.221	-2.38556	0.692181	3.44644	0.000568031	0.00706853	CESC
ENSG00000259120	SMIM6	70.6985	-2.38143	0.697608	3.41371	0.000640854	0.00770577	CESC
ENSG00000126562	WNK4	286.461	-2.3703	0.570448	4.15515	3.25073e-05	0.000832464	CESC
ENSG00000198125	MB	182.968	-2.37029	0.448858	5.28072	1.28677e-07	1.0554e-05	CESC
ENSG00000211968	IGHV1-58	78.8441	-2.35657	0.614834	3.83286	0.000126662	0.00230534	CESC
ENSG00000253525	AC104966.1	369.534	-2.34881	0.676426	3.47238	0.000515865	0.00657363	CESC
ENSG00000203985	LDLRAD1	101.362	-2.34118	0.665376	3.51858	0.000433864	0.00576198	CESC
ENSG00000189157	FAM47E	86.5447	-2.33786	0.377981	6.18513	6.20511e-10	1.20109e-07	CESC
ENSG00000162873	KLHDC8A	69.4561	-2.33363	0.468901	4.9768	6.46448e-07	3.91642e-05	CESC
ENSG00000241566	IGKV2D-24	112.213	-2.33008	0.611645	3.80953	0.000139231	0.00248733	CESC
ENSG00000181409	AATK	175.387	-2.3291	0.389576	5.97854	2.25145e-09	3.61661e-07	CESC
ENSG00000171811	CFAP46	53.9399	-2.3143	0.671803	3.44491	0.00057125	0.00709945	CESC
ENSG00000211652	IGLV7-43	200.382	-2.30754	0.652648	3.53565	0.00040677	0.00550028	CESC
ENSG00000211659	IGLV3-25	1009.21	-2.30567	0.516634	4.46286	8.08731e-06	0.000284105	CESC
ENSG00000241294	IGKV2-24	358.805	-2.30365	0.602471	3.82367	0.000131482	0.0023752	CESC
ENSG00000120262	CCDC170	88.2988	-2.29744	0.392358	5.85545	4.75713e-09	6.87175e-07	CESC
ENSG00000132744	ACY3	256.51	-2.29103	0.494353	4.63439	3.57991e-06	0.000148751	CESC
ENSG00000128918	ALDH1A2	771.39	-2.28877	0.57408	3.98686	6.69535e-05	0.00144884	CESC
ENSG00000187510	PLEKHG7	90.4327	-2.28463	0.458424	4.98365	6.23955e-07	3.82202e-05	CESC
ENSG00000261175	LINC02188	53.2164	-2.28406	0.646511	3.53289	0.000411037	0.0055395	CESC
ENSG00000211904	IGHJ2	133.338	-2.28081	0.56312	4.0503	5.1152e-05	0.00117036	CESC
ENSG00000094755	GABRP	7459.47	-2.28078	0.672654	3.39071	0.000697116	0.00814838	CESC
ENSG00000087495	PHACTR3	82.3472	-2.27953	0.489577	4.65612	3.22223e-06	0.000136929	CESC
ENSG00000064787	BCAS1	781.811	-2.27789	0.580564	3.92357	8.72449e-05	0.00175455	CESC
ENSG00000047457	CP	6604.61	-2.27552	0.508525	4.47474	7.65046e-06	0.000271983	CESC
ENSG00000111181	SLC6A12	66.0321	-2.27532	0.420001	5.41741	6.04691e-08	5.65445e-06	CESC
ENSG00000049540	ELN	1352.85	-2.27018	0.4593	4.94269	7.70501e-07	4.50525e-05	CESC
ENSG00000253755	IGHGP	17022.1	-2.2633	0.552115	4.09932	4.14366e-05	0.0009981	CESC
ENSG00000211675	IGLC1	9724.17	-2.25689	0.523108	4.31439	1.60045e-05	0.000489014	CESC
ENSG00000211649	IGLV7-46	184.912	-2.24986	0.625064	3.5994	0.00031895	0.00462732	CESC
ENSG00000254709	IGLL5	10355.6	-2.24568	0.522901	4.29465	1.74969e-05	0.000524269	CESC
ENSG00000178882	RFLNA	349.989	-2.23512	0.403159	5.54403	2.95596e-08	3.16992e-06	CESC
ENSG00000132821	VSTM2L	376.306	-2.23053	0.587131	3.79903	0.000145262	0.00256197	CESC
ENSG00000007171	NOS2	313.202	-2.2273	0.660298	3.37318	0.000743056	0.00854603	CESC
ENSG00000211893	IGHG2	32682.3	-2.22678	0.541532	4.112	3.92248e-05	0.00095926	CESC
ENSG00000122367	LDB3	53.819	-2.22299	0.448985	4.95114	7.37819e-07	4.33432e-05	CESC
ENSG00000244649	LINC02086	130.989	-2.21653	0.494098	4.48601	7.25678e-06	0.000262308	CESC
ENSG00000130675	MNX1	87.5568	-2.21356	0.42065	5.26225	1.42303e-07	1.14771e-05	CESC
ENSG00000118997	DNAH7	71.4307	-2.2131	0.430521	5.1405	2.74003e-07	1.97165e-05	CESC
ENSG00000100170	SLC5A1	767.747	-2.20843	0.622915	3.54532	0.000392141	0.00534917	CESC
ENSG00000105388	CEACAM5	34302.7	-2.2082	0.661533	3.33801	0.000843806	0.00937671	CESC
ENSG00000237988	OR2I1P	240.984	-2.20099	0.471592	4.66715	3.05404e-06	0.000131534	CESC
ENSG00000258451	AL163636.1	282.544	-2.19908	0.365245	6.02083	1.73523e-09	2.85618e-07	CESC
ENSG00000133962	CATSPERB	145.001	-2.19879	0.330025	6.66248	2.69238e-11	8.61405e-09	CESC
ENSG00000188931	CFAP126	207.473	-2.18327	0.39036	5.59296	2.23232e-08	2.49334e-06	CESC
ENSG00000108176	DNAJC12	301.605	-2.18143	0.579931	3.76154	0.000168873	0.0028724	CESC
ENSG00000223931	AC142381.1	74.6099	-2.18127	0.613499	3.55545	0.000377327	0.00520765	CESC
ENSG00000019102	VSIG2	336.037	-2.17584	0.611819	3.55635	0.000376039	0.00519173	CESC
ENSG00000179314	WSCD1	59.3173	-2.17118	0.458848	4.73181	2.22529e-06	0.000103918	CESC
ENSG00000255408	PCDHA3	276.656	-2.17045	0.515306	4.21197	2.53152e-05	0.0006926	CESC
ENSG00000214274	ANG	668.559	-2.1621	0.35844	6.03198	1.61967e-09	2.70268e-07	CESC
ENSG00000249158	PCDHA11	276.22	-2.16106	0.527191	4.0992	4.14575e-05	0.0009981	CESC
ENSG00000081842	PCDHA6	271.375	-2.15932	0.518355	4.16571	3.1039e-05	0.000804832	CESC
ENSG00000248383	PCDHAC1	299.491	-2.15817	0.532482	4.05303	5.05577e-05	0.00116157	CESC
ENSG00000188596	CFAP54	57.9418	-2.15433	0.41148	5.23556	1.64481e-07	1.28033e-05	CESC
ENSG00000204967	PCDHA4	313.29	-2.14706	0.504819	4.25312	2.1081e-05	0.00060308	CESC
ENSG00000251664	PCDHA12	273.216	-2.1468	0.522819	4.10621	4.02205e-05	0.00097621	CESC
ENSG00000156049	GNA14	96.8207	-2.14629	0.435636	4.92679	8.35901e-07	4.77995e-05	CESC
ENSG00000239389	PCDHA13	265.505	-2.14626	0.523567	4.09929	4.14414e-05	0.0009981	CESC
ENSG00000196542	SPTSSB	603.063	-2.14588	0.513205	4.18133	2.89809e-05	0.000762704	CESC
ENSG00000204962	PCDHA8	265.486	-2.14543	0.520427	4.12245	3.74871e-05	0.000926126	CESC
ENSG00000120075	HOXB5	343.405	-2.14363	0.445481	4.81195	1.49467e-06	7.48553e-05	CESC
ENSG00000198208	RPS6KL1	176.068	-2.14352	0.32559	6.5835	4.59496e-11	1.3579e-08	CESC
ENSG00000204961	PCDHA9	265.813	-2.14162	0.516722	4.14463	3.4036e-05	0.000863457	CESC
ENSG00000204963	PCDHA7	269.745	-2.14039	0.505795	4.23172	2.31907e-05	0.000646817	CESC
ENSG00000113361	CDH6	237.938	-2.13952	0.456949	4.6822	2.83817e-06	0.000124574	CESC
ENSG00000211951	IGHV2-26	93.1618	-2.13934	0.571014	3.74656	0.000179277	0.00300839	CESC
ENSG00000243290	IGKV1-12	531.903	-2.13923	0.552454	3.87223	0.000107843	0.00204628	CESC
ENSG00000204970	PCDHA1	266.527	-2.13491	0.519383	4.11047	3.94861e-05	0.000961686	CESC
ENSG00000204969	PCDHA2	269.921	-2.13399	0.520925	4.09654	4.19371e-05	0.00100527	CESC
ENSG00000124440	HIF3A	80.4286	-2.13189	0.483322	4.4109	1.02942e-05	0.000345337	CESC
ENSG00000111834	RSPH4A	53.2799	-2.1313	0.505101	4.21955	2.44789e-05	0.000674485	CESC
ENSG00000103534	TMC5	2766.72	-2.12773	0.577606	3.68371	0.000229868	0.00363814	CESC
ENSG00000204965	PCDHA5	272.234	-2.12556	0.5135	4.13935	3.4829e-05	0.000877823	CESC
ENSG00000242766	IGKV1D-17	202.387	-2.12422	0.557303	3.8116	0.000138068	0.00247455	CESC
ENSG00000093134	VNN3	169.646	-2.11768	0.623501	3.39643	0.000682704	0.00803818	CESC
ENSG00000165188	RNF183	225.812	-2.11331	0.533398	3.96198	7.43307e-05	0.00155765	CESC
ENSG00000118322	ATP10B	667.908	-2.11144	0.56538	3.73454	0.000188058	0.00312593	CESC
ENSG00000205517	RGL3	538.562	-2.11006	0.555457	3.79878	0.000145412	0.00256344	CESC
ENSG00000211648	IGLV1-47	1004.27	-2.10859	0.534772	3.94297	8.04771e-05	0.0016432	CESC
ENSG00000250120	PCDHA10	282.236	-2.10652	0.507583	4.15009	3.3234e-05	0.000845882	CESC
ENSG00000211674	IGLJ1	584.963	-2.10209	0.53133	3.95628	7.61261e-05	0.00158105	CESC
ENSG00000160188	RSPH1	177.034	-2.09778	0.436042	4.81096	1.5021e-06	7.51302e-05	CESC
ENSG00000225969	ABHD11-AS1	101.553	-2.09443	0.519555	4.03119	5.54942e-05	0.00124831	CESC
ENSG00000002933	TMEM176A	1720.05	-2.08672	0.406386	5.13482	2.82416e-07	2.01348e-05	CESC
ENSG00000243232	PCDHAC2	295.554	-2.07886	0.533878	3.89387	9.86557e-05	0.00191722	CESC
ENSG00000121380	BCL2L14	111.559	-2.07809	0.360659	5.76192	8.31622e-09	1.11404e-06	CESC
ENSG00000127831	VIL1	1551.35	-2.07769	0.308728	6.72984	1.69846e-11	5.8188e-09	CESC
ENSG00000165810	BTNL9	351.586	-2.07601	0.524076	3.96128	7.4548e-05	0.00155915	CESC
ENSG00000260711	AL121839.2	199.323	-2.07576	0.375148	5.53316	3.14504e-08	3.31755e-06	CESC
ENSG00000177459	ERICH5	108.348	-2.07571	0.589309	3.52228	0.000427856	0.0056998	CESC
ENSG00000211666	IGLV2-14	1909.53	-2.07467	0.552415	3.75564	0.0001729	0.00292802	CESC
ENSG00000112379	ARFGEF3	1372.76	-2.0734	0.390238	5.31317	1.07736e-07	9.08669e-06	CESC
ENSG00000239951	IGKV3-20	5085.12	-2.07284	0.582073	3.56114	0.000369248	0.00512172	CESC
ENSG00000124249	KCNK15	149.355	-2.07204	0.451273	4.59154	4.39977e-06	0.000175596	CESC
ENSG00000151623	NR3C2	268.24	-2.07141	0.501211	4.13282	3.58342e-05	0.000896155	CESC
ENSG00000253364	AL928742.1	5172.5	-2.07047	0.556878	3.71799	0.000200811	0.00327934	CESC
ENSG00000168952	STXBP6	325.205	-2.06831	0.56939	3.6325	0.000280684	0.00420353	CESC
ENSG00000211890	IGHA2	9136.51	-2.06258	0.597122	3.4542	0.000551924	0.00692149	CESC
ENSG00000152582	SPEF2	166.751	-2.06009	0.425359	4.84318	1.27777e-06	6.65446e-05	CESC
ENSG00000243466	IGKV1-5	2833.39	-2.05693	0.540841	3.80321	0.000142833	0.0025353	CESC
ENSG00000167183	PRR15L	1782.83	-2.05543	0.521238	3.94336	8.03473e-05	0.00164228	CESC
ENSG00000132122	SPATA6	233.921	-2.0535	0.331776	6.18943	6.03823e-10	1.17466e-07	CESC
ENSG00000211945	IGHV1-18	992.345	-2.05349	0.56118	3.65924	0.000252964	0.00390846	CESC
ENSG00000177335	C8orf31	92.9071	-2.05054	0.527553	3.88689	0.000101537	0.00195996	CESC
ENSG00000242797	GLYCTK-AS1	95.5515	-2.05005	0.312177	6.56693	5.13628e-11	1.49018e-08	CESC
ENSG00000183196	CHST6	935.772	-2.04025	0.529974	3.84971	0.000118256	0.0021821	CESC
ENSG00000211974	IGHV2-70D	163.524	-2.03855	0.569023	3.58254	0.000340272	0.00483589	CESC
ENSG00000211934	IGHV1-2	615.341	-2.03385	0.590981	3.44148	0.000578542	0.00714651	CESC
ENSG00000180061	TMEM150B	59.4027	-2.03337	0.445137	4.56797	4.92482e-06	0.000193166	CESC
ENSG00000239571	IGKV2D-30	218.856	-2.03158	0.564293	3.60022	0.000317945	0.00461862	CESC
ENSG00000260592	AC130456.3	181.623	-2.02925	0.574745	3.5307	0.000414467	0.00557579	CESC
ENSG00000278196	IGLV2-8	821.514	-2.02653	0.545127	3.71755	0.000201168	0.00328323	CESC
ENSG00000224607	IGKV1D-27	165.294	-2.02595	0.584567	3.46573	0.000528786	0.00668983	CESC
ENSG00000021826	CPS1	89.0133	-2.02545	0.560612	3.61293	0.000302759	0.00444978	CESC
ENSG00000253451	IGLV2-28	88.6377	-2.02517	0.551847	3.66981	0.000242733	0.00380134	CESC
ENSG00000101194	SLC17A9	717.384	-2.02132	0.420319	4.80902	1.51673e-06	7.55374e-05	CESC
ENSG00000243238	IGKV2-30	351.852	-2.0209	0.564574	3.57951	0.000344234	0.00487252	CESC
ENSG00000173890	GPR160	737.943	-2.01628	0.344469	5.85329	4.81946e-09	6.9359e-07	CESC
ENSG00000244116	IGKV2-28	1481.81	-2.01482	0.591679	3.40527	0.000660998	0.00788035	CESC
ENSG00000105289	TJP3	2013.67	-2.01134	0.457618	4.39524	1.10648e-05	0.000365177	CESC
ENSG00000272079	AC004233.3	68.0525	-2.01082	0.396268	5.07439	3.88737e-07	2.60818e-05	CESC
ENSG00000211677	IGLC2	24006.9	-2.00902	0.519115	3.87008	0.000108798	0.00205962	CESC
ENSG00000021300	PLEKHB1	504.167	-2.0053	0.45414	4.41561	1.00726e-05	0.00033908	CESC
ENSG00000236886	AC007563.2	118.352	-2.00167	0.535777	3.73601	0.000186963	0.00310906	CESC
ENSG00000232803	SLCO4A1-AS1	200.827	-2.00143	0.441942	4.52871	5.93439e-06	0.00022283	CESC
ENSG00000162373	BEND5	51.5009	-2.00134	0.484845	4.12779	3.66273e-05	0.000911281	CESC
ENSG00000214128	TMEM213	52.3841	-1.99847	0.502033	3.98075	6.86976e-05	0.00148181	CESC
ENSG00000188833	ENTPD8	229.752	-1.99741	0.567057	3.52242	0.000427625	0.00569867	CESC
ENSG00000278473	IGHV3-41	50.4243	-1.9969	0.592519	3.37019	0.000751152	0.008611	CESC
ENSG00000242534	IGKV2D-28	1523.84	-1.99123	0.590688	3.37104	0.000748849	0.00858969	CESC
ENSG00000153904	DDAH1	1780.09	-1.98845	0.362801	5.48082	4.23352e-08	4.29037e-06	CESC
ENSG00000131781	FMO5	144.889	-1.98817	0.31104	6.39201	1.63716e-10	3.90635e-08	CESC
ENSG00000162692	VCAM1	695.601	-1.98466	0.393718	5.04081	4.6357e-07	2.99103e-05	CESC
ENSG00000242076	IGKV1-33	958.548	-1.97923	0.587107	3.37115	0.000748555	0.00858886	CESC
ENSG00000137198	GMPR	412.884	-1.97846	0.375661	5.26662	1.38958e-07	1.12777e-05	CESC
ENSG00000054179	ENTPD2	434.31	-1.97432	0.374119	5.27725	1.31139e-07	1.07105e-05	CESC
ENSG00000176907	TCIM	2235.84	-1.9734	0.45223	4.3637	1.27878e-05	0.000408461	CESC
ENSG00000183317	EPHA10	210.38	-1.97337	0.4686	4.21121	2.54002e-05	0.000694433	CESC
ENSG00000145703	IQGAP2	863.766	-1.96697	0.380286	5.17235	2.31167e-07	1.68534e-05	CESC
ENSG00000233101	HOXB-AS3	458.047	-1.9664	0.473285	4.15479	3.25583e-05	0.000832816	CESC
ENSG00000188039	NWD1	248.974	-1.96466	0.527392	3.72524	0.000195132	0.00320634	CESC
ENSG00000168237	GLYCTK	353.415	-1.96234	0.312013	6.28928	3.18943e-10	6.74712e-08	CESC
ENSG00000197168	NEK5	56.6451	-1.9589	0.314742	6.22383	4.85165e-10	9.68154e-08	CESC
ENSG00000168350	DEGS2	1038.14	-1.95163	0.281371	6.93615	4.02928e-12	1.6081e-09	CESC
ENSG00000274576	IGHV2-70	199.068	-1.94316	0.577563	3.36441	0.000767064	0.00871854	CESC
ENSG00000279487	AC234582.1	103.096	-1.9411	0.523846	3.70548	0.000210992	0.00340055	CESC
ENSG00000106565	TMEM176B	2799.67	-1.93789	0.361969	5.35373	8.61573e-08	7.61509e-06	CESC
ENSG00000108309	RUNDC3A	145.942	-1.93711	0.561344	3.45085	0.000558826	0.00698091	CESC
ENSG00000230882	AC005077.4	159.649	-1.93631	0.50325	3.84761	0.000119273	0.0021946	CESC
ENSG00000211676	IGLJ2	1141.95	-1.92963	0.545066	3.54018	0.000399859	0.00542959	CESC
ENSG00000160183	TMPRSS3	1568.04	-1.92723	0.502159	3.83788	0.000124102	0.00227049	CESC
ENSG00000222037	IGLC6	380.343	-1.92533	0.52573	3.6622	0.000250055	0.00387836	CESC
ENSG00000278857	IGKV1D-12	367.381	-1.92336	0.551208	3.48935	0.000484197	0.00626913	CESC
ENSG00000211592	IGKC	93249.1	-1.91713	0.528113	3.63014	0.000283269	0.00422533	CESC
ENSG00000185432	METTL7A	3308.3	-1.9134	0.422406	4.52977	5.90482e-06	0.000221935	CESC
ENSG00000239975	IGKV1D-33	931.498	-1.90663	0.574558	3.31843	0.000905253	0.00987185	CESC
ENSG00000101470	TNNC2	84.9394	-1.9062	0.528022	3.61007	0.00030611	0.0044905	CESC
ENSG00000211633	IGKV1D-42	92.0856	-1.90595	0.56694	3.36183	0.000774283	0.0087774	CESC
ENSG00000211938	IGHV3-7	845.826	-1.90468	0.564977	3.37125	0.000748283	0.00858857	CESC
ENSG00000168309	FAM107A	233.769	-1.90253	0.490264	3.88062	0.000104193	0.00199486	CESC
ENSG00000251546	IGKV1D-39	1865.5	-1.89209	0.567108	3.33639	0.000848744	0.00942013	CESC
ENSG00000231475	IGHV4-31	373.793	-1.88466	0.561904	3.35405	0.00079637	0.00896217	CESC
ENSG00000196408	NOXO1	348.3	-1.87927	0.427896	4.39189	1.12371e-05	0.000369602	CESC
ENSG00000141519	CCDC40	222.846	-1.87893	0.410932	4.57237	4.82232e-06	0.000189722	CESC
ENSG00000108511	HOXB6	873.566	-1.87075	0.48313	3.87214	0.000107882	0.00204628	CESC
ENSG00000128606	LRRC17	107.588	-1.86857	0.450145	4.15104	3.30972e-05	0.000842956	CESC
ENSG00000107249	GLIS3	384.412	-1.86655	0.391286	4.77029	1.83961e-06	8.81397e-05	CESC
ENSG00000224041	IGKV3D-15	886.459	-1.85899	0.543195	3.42232	0.000620884	0.00755383	CESC
ENSG00000143858	SYT2	55.1824	-1.85868	0.388955	4.77865	1.76476e-06	8.5506e-05	CESC
ENSG00000244437	IGKV3-15	1930.44	-1.85641	0.534019	3.4763	0.000508388	0.0065019	CESC
ENSG00000243063	IGKV3-7	170.36	-1.85258	0.549641	3.37053	0.000750244	0.00860314	CESC
ENSG00000167861	HID1	2211.02	-1.83774	0.463061	3.96869	7.22701e-05	0.00152727	CESC
ENSG00000103089	FA2H	615.369	-1.83617	0.397088	4.62407	3.76281e-06	0.000154803	CESC
ENSG00000279986	AC234582.2	200.982	-1.8361	0.492468	3.72836	0.000192731	0.00317633	CESC
ENSG00000176532	PRR15	803.645	-1.83273	0.509665	3.59594	0.000323222	0.00467452	CESC
ENSG00000152953	STK32B	74.8396	-1.82535	0.494029	3.69482	0.000220042	0.00351568	CESC
ENSG00000197183	NOL4L	1136.61	-1.82404	0.348173	5.2389	1.61535e-07	1.26846e-05	CESC
ENSG00000213886	UBD	4167.4	-1.82219	0.462804	3.93728	8.241e-05	0.0016756	CESC
ENSG00000255126	AP003064.1	529.03	-1.82115	0.495514	3.67527	0.000237594	0.00373907	CESC
ENSG00000211685	IGLC7	879.069	-1.82057	0.546677	3.33026	0.000867652	0.00955058	CESC
ENSG00000261123	AC009065.5	139.782	-1.81973	0.479626	3.79407	0.000148199	0.00259956	CESC
ENSG00000253120	IGLV2-34	151.949	-1.81635	0.541317	3.35542	0.000792443	0.00893356	CESC
ENSG00000145819	ARHGAP26	1976.61	-1.81105	0.345879	5.23608	1.64023e-07	1.28033e-05	CESC
ENSG00000205436	EXOC3L4	259.191	-1.80577	0.416323	4.33744	1.44153e-05	0.000447521	CESC
ENSG00000258498	DIO3OS	179.508	-1.80337	0.502194	3.59098	0.000329439	0.00472416	CESC
ENSG00000239819	IGKV1D-8	227.082	-1.79843	0.54207	3.31771	0.000907576	0.00988604	CESC
ENSG00000240040	AC244205.1	1450.05	-1.79493	0.534029	3.3611	0.000776322	0.00878508	CESC
ENSG00000280153	AC133065.3	286.031	-1.78211	0.320516	5.56013	2.69573e-08	2.93146e-06	CESC
ENSG00000049192	ADAMTS6	76.7699	-1.7816	0.378418	4.70803	2.50119e-06	0.00011325	CESC
ENSG00000108187	PBLD	285.538	-1.76747	0.321923	5.49034	4.01162e-08	4.11093e-06	CESC
ENSG00000175745	NR2F1	616.06	-1.76474	0.453431	3.89197	9.94353e-05	0.00192761	CESC
ENSG00000132170	PPARG	272.883	-1.76383	0.499041	3.53443	0.00040865	0.00551606	CESC
ENSG00000253522	MIR3142HG	67.7144	-1.7611	0.42236	4.16967	3.05042e-05	0.000793089	CESC
ENSG00000172794	RAB37	147.396	-1.76011	0.362427	4.85645	1.19506e-06	6.3376e-05	CESC
ENSG00000267194	RP1-193H18.2	174.647	-1.74656	0.334648	5.21911	1.79788e-07	1.38372e-05	CESC
ENSG00000168405	CMAHP	693.922	-1.74317	0.476258	3.66014	0.000252079	0.00390037	CESC
ENSG00000115648	MLPH	2409.26	-1.74258	0.480268	3.62835	0.000285239	0.00424221	CESC
ENSG00000198478	SH3BGRL2	1188.59	-1.73951	0.415448	4.18707	2.82577e-05	0.000750301	CESC
ENSG00000124920	MYRF	1572	-1.73534	0.520252	3.33558	0.000851227	0.00943408	CESC
ENSG00000175544	CABP4	105.399	-1.73103	0.444566	3.89375	9.87076e-05	0.00191722	CESC
ENSG00000143365	RORC	716.826	-1.72659	0.48439	3.56446	0.000364606	0.00506458	CESC
ENSG00000064651	SLC12A2	2274.56	-1.72199	0.329977	5.21853	1.80354e-07	1.38532e-05	CESC
ENSG00000001561	ENPP4	508.854	-1.71867	0.418838	4.10341	4.07098e-05	0.00098685	CESC
ENSG00000150594	ADRA2A	234.544	-1.71649	0.460773	3.72525	0.000195125	0.00320634	CESC
ENSG00000178401	DNAJC22	406.11	-1.71193	0.510295	3.35479	0.000794245	0.00895127	CESC
ENSG00000181085	MAPK15	358.056	-1.71087	0.400851	4.26811	1.9714e-05	0.000575991	CESC
ENSG00000073849	ST6GAL1	3865.75	-1.70107	0.404802	4.20222	2.64309e-05	0.000717043	CESC
ENSG00000266714	MYO15B	1680.54	-1.69576	0.368675	4.5996	4.23309e-06	0.000169819	CESC
ENSG00000170476	MZB1	760.684	-1.69487	0.490186	3.4576	0.000545001	0.00685465	CESC
ENSG00000121797	CCRL2	120.256	-1.69414	0.330297	5.12915	2.91055e-07	2.06404e-05	CESC
ENSG00000150540	HNMT	462.159	-1.69316	0.310222	5.45789	4.81815e-08	4.68656e-06	CESC
ENSG00000112699	GMDS	2496.66	-1.69133	0.299114	5.65445	1.56344e-08	1.85094e-06	CESC
ENSG00000179178	TMEM125	917.481	-1.69009	0.370525	4.56133	5.08296e-06	0.000197512	CESC
ENSG00000109610	SOD3	427.64	-1.6893	0.325256	5.19376	2.06092e-07	1.54621e-05	CESC
ENSG00000166405	RIC3	68.5638	-1.68746	0.488926	3.45135	0.00055779	0.00697247	CESC
ENSG00000112320	SOBP	170.709	-1.68708	0.449076	3.75679	0.000172108	0.00291718	CESC
ENSG00000238164	TNFRSF14-AS1	412.457	-1.68544	0.272563	6.18368	6.26232e-10	1.20614e-07	CESC
ENSG00000091262	ABCC6	165.968	-1.68225	0.425877	3.9501	7.812e-05	0.00161122	CESC
ENSG00000169083	AR	302.231	-1.68198	0.472868	3.55698	0.000375145	0.00518123	CESC
ENSG00000242861	AL591895.1	120.444	-1.67917	0.261536	6.42042	1.35903e-10	3.37257e-08	CESC
ENSG00000198429	ZNF69	95.2828	-1.67887	0.427069	3.93115	8.45415e-05	0.00170996	CESC
ENSG00000158423	RIBC1	106.591	-1.67791	0.291776	5.75068	8.88838e-09	1.16643e-06	CESC
ENSG00000172915	NBEA	331.751	-1.67313	0.483359	3.46148	0.000537224	0.00677886	CESC
ENSG00000144749	LRIG1	2487.56	-1.67079	0.295913	5.64621	1.6402e-08	1.93e-06	CESC
ENSG00000138079	SLC3A1	787.65	-1.66957	0.290461	5.74801	9.0298e-09	1.18098e-06	CESC
ENSG00000166664	CHRFAM7A	68.5354	-1.66938	0.382173	4.36813	1.25315e-05	0.000402091	CESC
ENSG00000233622	CYP2T1P	73.7871	-1.6674	0.444871	3.74805	0.000178213	0.00299702	CESC
ENSG00000273047	AL121845.2	414.873	-1.66295	0.245199	6.78204	1.18493e-11	4.28711e-09	CESC
ENSG00000177990	DPY19L2	80.0213	-1.66007	0.42396	3.91564	9.01664e-05	0.00179006	CESC
ENSG00000065717	TLE2	1202.59	-1.65874	0.340519	4.87122	1.10914e-06	5.98858e-05	CESC
ENSG00000185499	MUC1	16141.3	-1.65834	0.435895	3.80446	0.000142116	0.00252604	CESC
ENSG00000257594	GALNT4	1657.2	-1.65482	0.310165	5.33528	9.53965e-08	8.22513e-06	CESC
ENSG00000101605	MYOM1	88.1496	-1.654	0.352363	4.69402	2.67893e-06	0.000119223	CESC
ENSG00000124140	SLC12A5	62.5969	-1.64477	0.456927	3.59963	0.000318668	0.00462697	CESC
ENSG00000255118	AP003306.2	81.9515	-1.64231	0.446441	3.67868	0.000234442	0.00369843	CESC
ENSG00000175344	CHRNA7	82.6324	-1.64199	0.401631	4.08831	4.34534e-05	0.00103203	CESC
ENSG00000178226	PRSS36	228.682	-1.63931	0.297872	5.5034	3.72546e-08	3.87698e-06	CESC
ENSG00000197748	CFAP43	66.0128	-1.63567	0.45266	3.61347	0.000302125	0.00444384	CESC
ENSG00000259075	POC1B-GALNT4	1650.82	-1.63281	0.304656	5.35953	8.34396e-08	7.40871e-06	CESC
ENSG00000267128	RNF157-AS1	117.069	-1.63235	0.422263	3.86572	0.000110764	0.00208393	CESC
ENSG00000126218	F10	51.7813	-1.63097	0.454575	3.58789	0.000333366	0.0047587	CESC
ENSG00000135916	ITM2C	5362	-1.62737	0.335173	4.85531	1.20199e-06	6.36025e-05	CESC
ENSG00000176387	HSD11B2	717.416	-1.62673	0.321386	5.0616	4.15744e-07	2.76067e-05	CESC
ENSG00000100197	CYP2D6	134.495	-1.62423	0.327858	4.95407	7.26762e-07	4.2889e-05	CESC
ENSG00000240207	AC080013.1	103.915	-1.60792	0.378007	4.25367	2.10295e-05	0.000602173	CESC
ENSG00000076864	RAP1GAP	1216.93	-1.60687	0.46082	3.48697	0.000488521	0.00630814	CESC
ENSG00000141448	GATA6	344.187	-1.60514	0.374209	4.28942	1.79141e-05	0.000531832	CESC
ENSG00000257764	AC020656.1	3368.53	-1.60488	0.41837	3.83603	0.000125041	0.00228444	CESC
ENSG00000197594	ENPP1	224.258	-1.60238	0.414806	3.86297	0.000112017	0.00210001	CESC
ENSG00000116117	PARD3B	271.261	-1.60232	0.33752	4.74735	2.06103e-06	9.72235e-05	CESC
ENSG00000139832	RAB20	1035.44	-1.60099	0.280831	5.70092	1.1916e-08	1.50262e-06	CESC
ENSG00000177943	MAMDC4	753.802	-1.5989	0.294425	5.43059	5.61668e-08	5.31635e-06	CESC
ENSG00000266283	AC091588.3	52.9074	-1.59498	0.390308	4.08647	4.37984e-05	0.00103895	CESC
ENSG00000255498	AC068385.1	153.963	-1.58724	0.397901	3.98904	6.63414e-05	0.00143881	CESC
ENSG00000162174	ASRGL1	1608.39	-1.58666	0.478186	3.31809	0.000906363	0.00987916	CESC
ENSG00000183508	FAM46C	697.558	-1.58585	0.341486	4.64396	3.41793e-06	0.000143981	CESC
ENSG00000144485	HES6	1776.69	-1.5802	0.43259	3.65289	0.000259301	0.00397873	CESC
ENSG00000007402	CACNA2D2	80.0755	-1.56859	0.235436	6.6625	2.6921e-11	8.61405e-09	CESC
ENSG00000099994	SUSD2	355.229	-1.56836	0.413311	3.79463	0.000147861	0.00259599	CESC
ENSG00000154175	ABI3BP	300.002	-1.56822	0.441911	3.54873	0.000387095	0.00530089	CESC
ENSG00000162814	SPATA17	103.25	-1.56666	0.43176	3.62855	0.000285018	0.00424055	CESC
ENSG00000079931	MOXD1	414.074	-1.5619	0.434508	3.59463	0.000324851	0.00468727	CESC
ENSG00000124116	WFDC3	54.0099	-1.56172	0.453286	3.44533	0.000570357	0.00709064	CESC
ENSG00000267795	SMIM22	1247.22	-1.55944	0.399985	3.89876	9.66876e-05	0.00188948	CESC
ENSG00000160191	PDE9A	322.581	-1.55815	0.365059	4.26823	1.97032e-05	0.000575991	CESC
ENSG00000163072	NOSTRIN	162.566	-1.55654	0.341275	4.56097	5.09174e-06	0.000197512	CESC
ENSG00000162755	KLHDC9	137.191	-1.55249	0.346398	4.4818	7.40169e-06	0.000266303	CESC
ENSG00000006740	ARHGAP44	252.306	-1.54885	0.389834	3.97311	7.09403e-05	0.00151111	CESC
ENSG00000196187	TMEM63A	2159.53	-1.54513	0.25893	5.96735	2.41132e-09	3.77933e-07	CESC
ENSG00000185442	FAM174B	840.58	-1.54442	0.413862	3.73173	0.000190169	0.00314347	CESC
ENSG00000213801	ZNF321P	128.963	-1.54381	0.389412	3.96447	7.35607e-05	0.00154685	CESC
ENSG00000163053	SLC16A14	557.875	-1.5411	0.423531	3.63871	0.000274009	0.00412274	CESC
ENSG00000272141	AL390719.2	372.445	-1.54021	0.373896	4.11936	3.79927e-05	0.00093742	CESC
ENSG00000065054	SLC9A3R2	2597.28	-1.53993	0.313382	4.91392	8.92729e-07	5.06006e-05	CESC
ENSG00000203943	SAMD13	55.466	-1.53968	0.353077	4.36075	1.29619e-05	0.000412652	CESC
ENSG00000203896	LIME1	764.498	-1.53589	0.21849	7.02957	2.07166e-12	9.32559e-10	CESC
ENSG00000042062	RIPOR3	190.29	-1.52976	0.395718	3.86577	0.000110738	0.00208393	CESC
ENSG00000088340	FER1L4	548.928	-1.52859	0.392954	3.89	0.000100243	0.00194036	CESC
ENSG00000248712	CCDC153	94.7044	-1.52538	0.261797	5.82656	5.65812e-09	7.99426e-07	CESC
ENSG00000259933	AC009065.2	197.399	-1.52149	0.369259	4.12037	3.78261e-05	0.000933904	CESC
ENSG00000141293	SKAP1	388.263	-1.51629	0.347942	4.35787	1.31335e-05	0.000417093	CESC
ENSG00000267077	AC020663.2	442.471	-1.5154	0.391841	3.86738	0.000110012	0.00207852	CESC
ENSG00000135929	CYP27A1	731.206	-1.51035	0.389823	3.87444	0.000106872	0.00203408	CESC
ENSG00000167363	FN3K	710.195	-1.51025	0.282028	5.35498	8.55674e-08	7.58025e-06	CESC
ENSG00000197124	ZNF682	62.8208	-1.50785	0.412983	3.65113	0.000261092	0.00399512	CESC
ENSG00000106686	SPATA6L	225.522	-1.50728	0.275837	5.46437	4.64566e-08	4.55676e-06	CESC
ENSG00000126217	MCF2L	1140.14	-1.50583	0.385083	3.9104	9.21441e-05	0.00182278	CESC
ENSG00000248778	AC105391.1	53.5938	-1.50525	0.316615	4.7542	1.99234e-06	9.45215e-05	CESC
ENSG00000111837	MAK	85.7169	-1.5047	0.386536	3.89277	9.91055e-05	0.00192218	CESC
ENSG00000136059	VILL	1256.28	-1.5041	0.404508	3.71835	0.000200531	0.00327698	CESC
ENSG00000202354	RNY3	244.68	14.4568	1.95573	-7.39204	1.44596e-13	4.39677e-11	COAD
ENSG00000200494	RF00019	73.9186	12.8801	2.0593	-6.25459	3.98566e-10	4.67168e-08	COAD
ENSG00000201315	RN7SKP227	53.4744	12.3789	2.67666	-4.62476	3.75038e-06	0.00010655	COAD
ENSG00000201955	RNY3P1	54.3073	11.7515	1.63725	-7.1776	7.09458e-13	1.81526e-10	COAD
ENSG00000207142	RF00019	217.296	11.4813	1.56591	-7.33206	2.2664e-13	6.65053e-11	COAD
ENSG00000201098	RNY1	325.067	10.3928	1.17006	-8.8823	6.54932e-19	4.50529e-16	COAD
ENSG00000200156	RNU5B-1	192.977	10.356	1.3188	-7.85259	4.07537e-15	1.81221e-12	COAD
ENSG00000222328	RNU2-2P	4820.79	10.2806	0.750982	-13.6895	1.173e-42	2.46108e-38	COAD
ENSG00000238825	RNU1-13P	162.251	10.0904	1.32608	-7.6092	2.75797e-14	9.97673e-12	COAD
ENSG00000271394	RF00100	55.9889	10.0198	1.45636	-6.88	5.98509e-12	1.14157e-09	COAD
ENSG00000238554	RNU1-88P	132.123	9.94172	1.60223	-6.20494	5.47181e-10	6.20562e-08	COAD
ENSG00000239039	SNORD13	107.433	9.3826	1.09873	-8.53949	1.34821e-17	8.31967e-15	COAD
ENSG00000276027	RNU12	69.5212	8.78828	1.2047	-7.29502	2.98624e-13	8.39083e-11	COAD
ENSG00000206596	RNU1-27P	1350.31	8.62054	0.770152	-11.1933	4.39786e-29	6.15144e-26	COAD
ENSG00000222414	RNU2-59P	76.3356	8.60949	1.78424	-4.82529	1.39803e-06	4.87648e-05	COAD
ENSG00000202538	RNU4-2	1935.3	8.54301	0.709587	-12.0394	2.20526e-33	1.85074e-29	COAD
ENSG00000273768	RF00003	1267.25	8.54273	0.697589	-12.2461	1.7632e-34	1.84968e-30	COAD
ENSG00000207513	RNU1-3	1244.13	8.50942	0.731388	-11.6346	2.74786e-31	6.78268e-28	COAD
ENSG00000206737	RNVU1-18	1282.42	8.50555	0.749832	-11.3433	8.00878e-30	1.40027e-26	COAD
ENSG00000207005	RNU1-2	1302.32	8.49238	0.718947	-11.8122	3.37464e-32	1.29479e-28	COAD
ENSG00000274452	RF00004	1285.95	8.45099	0.750858	-11.2551	2.18538e-29	3.27511e-26	COAD
ENSG00000207389	RNU1-4	1271.77	8.39275	0.714713	-11.7428	7.68856e-32	2.30448e-28	COAD
ENSG00000199347	RNU5E-1	155.53	8.38241	0.947479	-8.84706	8.98532e-19	5.98479e-16	COAD
ENSG00000206588	RNU1-28P	1284.79	8.34875	0.706658	-11.8144	3.28793e-32	1.29479e-28	COAD
ENSG00000206652	RNU1-1	1207.93	8.32146	0.718909	-11.5751	5.50941e-31	1.21677e-27	COAD
ENSG00000277918	RF00003	120.731	8.28929	0.995562	-8.32624	8.34529e-17	4.66913e-14	COAD
ENSG00000206585	RNVU1-7	1275.36	8.28204	0.717252	-11.5469	7.65248e-31	1.52911e-27	COAD
ENSG00000201428	RN7SKP71	622.942	8.24502	0.731051	-11.2783	1.67929e-29	2.60986e-26	COAD
ENSG00000200795	RNU4-1	712.041	8.24124	0.758853	-10.8601	1.78504e-27	2.20305e-24	COAD
ENSG00000275219	RF00004	1219.39	8.06876	0.692313	-11.6548	2.16916e-31	5.6889e-28	COAD
ENSG00000273709	RF00004	1246.9	7.99012	0.67206	-11.889	1.35012e-32	7.0817e-29	COAD
ENSG00000274585	RNU2-1	1210.26	7.9772	0.69387	-11.4967	1.37106e-30	2.61511e-27	COAD
ENSG00000274862	RF00004	1196.86	7.96852	0.715667	-11.1344	8.53207e-29	1.15491e-25	COAD
ENSG00000278591	RF00004	1214.02	7.95802	0.689109	-11.5483	7.53139e-31	1.52911e-27	COAD
ENSG00000276596	RF00004	1202.08	7.94789	0.673297	-11.8044	3.70276e-32	1.29479e-28	COAD
ENSG00000201793	RN7SKP9	131.449	7.92174	0.978738	-8.09382	5.78199e-16	2.95883e-13	COAD
ENSG00000274062	RF00004	1216.39	7.91717	0.675477	-11.7208	9.96736e-32	2.78834e-28	COAD
ENSG00000277903	RF00004	1220.94	7.91476	0.682766	-11.5922	4.51353e-31	1.0522e-27	COAD
ENSG00000275616	RF00004	1251.91	7.9146	0.704178	-11.2395	2.6088e-29	3.77485e-26	COAD
ENSG00000276232	AC006064.5	498.733	7.89669	0.689374	-11.4549	2.2229e-30	4.05554e-27	COAD
ENSG00000278774	RF00004	1260.16	7.85815	0.693618	-11.3292	9.40358e-30	1.57837e-26	COAD
ENSG00000274432	RF00004	1234.82	7.83732	0.693023	-11.3089	1.18579e-29	1.91377e-26	COAD
ENSG00000270722	RF00003	212.228	7.78013	0.876963	-8.87167	7.20588e-19	4.87699e-16	COAD
ENSG00000202058	RN7SKP80	712.665	7.76553	0.622287	-12.479	9.71747e-36	1.35922e-31	COAD
ENSG00000278048	RF00004	1241.28	7.72058	0.653985	-11.8054	3.65858e-32	1.29479e-28	COAD
ENSG00000239002	SCARNA10	541.085	7.70991	0.654461	-11.7805	4.91735e-32	1.58725e-28	COAD
ENSG00000200488	RN7SKP203	410.996	7.64837	0.701089	-10.9093	1.04091e-27	1.32359e-24	COAD
ENSG00000226887	ERVMER34-1	295.794	7.59263	0.23276	-32.62	2.1334e-233	8.95219e-229	COAD
ENSG00000202198	RF00100	19800.4	7.54909	0.628594	-12.0095	3.16844e-33	1.9038e-29	COAD
ENSG00000283293	RN7SK	19800.3	7.54907	0.628603	-12.0093	3.17587e-33	1.9038e-29	COAD
ENSG00000221867	MAGEA3	244.716	7.40376	1.02133	-7.24913	4.19465e-13	1.12112e-10	COAD
ENSG00000201998	SNORA23	140.422	7.03537	0.698424	-10.0732	7.25731e-24	7.08212e-21	COAD
ENSG00000238741	SCARNA7	200.715	7.01609	0.685325	-10.2376	1.34523e-24	1.37679e-21	COAD
ENSG00000200312	RN7SKP255	178.797	6.87108	0.768014	-8.94655	3.66752e-19	2.65339e-16	COAD
ENSG00000200959	SNORA74A	135.264	6.81715	0.659229	-10.3411	4.59197e-25	5.20779e-22	COAD
ENSG00000270022	Z93241.1	71.0937	6.7281	0.867541	-7.75537	8.80874e-15	3.52148e-12	COAD
ENSG00000201185	RNA5SP202	107.522	6.36323	0.676792	-9.40204	5.35131e-21	4.40297e-18	COAD
ENSG00000238622	SNORD97	224.768	6.19594	0.600573	-10.3167	5.92175e-25	6.37149e-22	COAD
ENSG00000277209	RPPH1	2672.54	6.15702	0.595001	-10.3479	4.27699e-25	4.9853e-22	COAD
ENSG00000248483	POU5F2	51.4538	6.12944	0.724222	-8.46347	2.59533e-17	1.53388e-14	COAD
ENSG00000281508	AL078639.1	86.5219	6.05987	0.667882	-9.07326	1.15504e-19	8.97552e-17	COAD
ENSG00000255125	RP11-685M7.5	226.653	5.96844	0.584481	-10.2115	1.76111e-24	1.75952e-21	COAD
ENSG00000259001	AL355075.4	2678.09	5.96383	0.577405	-10.3287	5.2279e-25	5.77297e-22	COAD
ENSG00000184258	CDR1	87.1394	5.93911	0.641467	-9.25864	2.07062e-20	1.67091e-17	COAD
ENSG00000237412	PRSS56	55.4089	5.74586	0.917109	-6.26519	3.72372e-10	4.43906e-08	COAD
ENSG00000200087	SNORA73B	949.321	5.70175	0.517151	-11.0253	2.88537e-28	3.78362e-25	COAD
ENSG00000222489	SNORA79B	72.8044	5.6979	0.644772	-8.83707	9.82592e-19	6.44242e-16	COAD
ENSG00000212443	SNORA53	263.524	5.55459	0.527975	-10.5205	6.94694e-26	8.32879e-23	COAD
ENSG00000269900	RMRP	1126.37	5.41773	0.567168	-9.55225	1.26912e-21	1.08683e-18	COAD
ENSG00000277027	RMRP	1126.37	5.41773	0.567168	-9.55225	1.26912e-21	1.08683e-18	COAD
ENSG00000279530	AC092881.1	86.9463	5.20023	0.645113	-8.06097	7.5692e-16	3.78118e-13	COAD
ENSG00000129965	INS-IGF2	3480.57	5.12896	0.570142	-8.99593	2.34231e-19	1.72435e-16	COAD
ENSG00000252010	SCARNA5	51.2032	4.9361	0.685781	-7.19778	6.1199e-13	1.59505e-10	COAD
ENSG00000064195	DLX3	56.9091	4.93181	0.636513	-7.74816	9.32316e-15	3.69074e-12	COAD
ENSG00000274266	SNORA73A	528.828	4.85249	0.485724	-9.99022	1.68203e-23	1.60412e-20	COAD
ENSG00000167244	IGF2	72244.7	4.74662	0.586266	-8.09636	5.66276e-16	2.93359e-13	COAD
ENSG00000156076	WIF1	190.531	4.66194	0.893403	-5.21818	1.8069e-07	9.25777e-06	COAD
ENSG00000253284	AC092828.1	92.7786	4.63153	0.518582	-8.93114	4.21657e-19	2.99891e-16	COAD
ENSG00000207445	SNORD15B	68.1281	4.47207	0.521862	-8.56945	1.0398e-17	6.51225e-15	COAD
ENSG00000200320	SNORA63	321.86	4.46322	0.466133	-9.57499	1.01866e-21	9.09471e-19	COAD
ENSG00000276122	AC026336.3	52.7664	4.4441	0.636909	-6.97761	3.00237e-12	6.46379e-10	COAD
ENSG00000104371	DKK4	521.059	4.4433	0.586701	-7.57337	3.63665e-14	1.22081e-11	COAD
ENSG00000240801	AC132217.1	3988.75	4.43861	0.545902	-8.13077	4.26573e-16	2.2658e-13	COAD
ENSG00000197172	MAGEA6	248.435	4.43528	1.09336	-4.05655	4.98038e-05	0.000847129	COAD
ENSG00000263934	SNORD3A	4282.79	4.32982	0.53664	-8.06838	7.12355e-16	3.60143e-13	COAD
ENSG00000264940	SNORD3C	1687.08	4.23356	0.538567	-7.86078	3.81734e-15	1.74112e-12	COAD
ENSG00000271204	AC016831.5	94.3868	4.22657	0.570936	-7.40288	1.33266e-13	4.11183e-11	COAD
ENSG00000279652	Z82217.1	54.4707	4.17142	0.545475	-7.64732	2.05215e-14	7.75787e-12	COAD
ENSG00000142619	PADI3	217.995	4.16078	0.562868	-7.39211	1.44522e-13	4.39677e-11	COAD
ENSG00000209582	SNORA48	103.414	4.14375	0.45713	-9.06471	1.24938e-19	9.5321e-17	COAD
ENSG00000281195	AC007878.1	96.5633	4.10673	0.512101	-8.01938	1.06283e-15	5.12627e-13	COAD
ENSG00000251562	MALAT1	53432.6	4.0985	0.461249	-8.88566	6.35445e-19	4.44409e-16	COAD
ENSG00000126861	OMG	72.0156	4.08197	0.488168	-8.36182	6.17586e-17	3.50205e-14	COAD
ENSG00000221420	SNORA81	162.262	4.03137	0.457308	-8.81544	1.19219e-18	7.69643e-16	COAD
ENSG00000185269	NOTUM	3214.65	3.92897	0.568291	-6.91365	4.72332e-12	9.26169e-10	COAD
ENSG00000162409	PRKAA2	67.9173	3.75013	0.480527	-7.80421	5.98763e-15	2.51253e-12	COAD
ENSG00000252481	SCARNA13	139.96	3.74944	0.444401	-8.43707	3.25401e-17	1.87048e-14	COAD
ENSG00000146006	LRRTM2	85.7647	3.73057	0.478247	-7.8005	6.16621e-15	2.53673e-12	COAD
ENSG00000275143	SCARNA16	55.0115	3.72929	0.441181	-8.45298	2.83965e-17	1.65497e-14	COAD
ENSG00000242265	PEG10	157.214	3.64528	0.417334	-8.73467	2.44363e-18	1.55363e-15	COAD
ENSG00000279110	AL022323.4	96.5689	3.64222	0.465776	-7.81968	5.29578e-15	2.26757e-12	COAD
ENSG00000244642	RN7SL396P	277.916	3.55228	0.519446	-6.8386	7.99733e-12	1.45906e-09	COAD
ENSG00000183562	AC131971.1	53.0029	3.5074	0.492945	-7.1152	1.1175e-12	2.72631e-10	COAD
ENSG00000280069	AC127024.8	53.5743	3.46875	0.488278	-7.10405	1.2115e-12	2.92166e-10	COAD
ENSG00000254911	SCARNA9	96.1615	3.43759	0.437497	-7.85741	3.92155e-15	1.76942e-12	COAD
ENSG00000196074	SYCP2	155.757	3.43078	0.42604	-8.05272	8.09764e-16	3.99757e-13	COAD
ENSG00000279541	AC005261.5	159.192	3.42812	0.47021	-7.29062	3.08542e-13	8.51778e-11	COAD
ENSG00000113249	HAVCR1	121.371	3.39111	0.497013	-6.82298	8.91709e-12	1.57881e-09	COAD
ENSG00000107984	DKK1	89.8967	3.38418	0.615436	-5.49883	3.82311e-08	2.49884e-06	COAD
ENSG00000277947	SNORD3D	178.966	3.36031	0.517359	-6.49513	8.29621e-11	1.21415e-08	COAD
ENSG00000281000	SNORD3D	178.908	3.35986	0.517342	-6.49446	8.33317e-11	1.21415e-08	COAD
ENSG00000158764	ITLN2	85.9482	3.3597	0.525251	-6.39638	1.59106e-10	2.13792e-08	COAD
ENSG00000279192	PWAR5	50.5851	3.34152	0.628734	-5.31468	1.06844e-07	6.02411e-06	COAD
ENSG00000273319	AC058791.1	194.716	3.33447	0.465998	-7.15556	8.33347e-13	2.11933e-10	COAD
ENSG00000212232	SNORD17	121.409	3.3169	0.435221	-7.62119	2.51345e-14	9.17126e-12	COAD
ENSG00000279432	AC015799.1	60.5029	3.29952	0.500155	-6.597	4.19565e-11	6.52067e-09	COAD
ENSG00000128918	ALDH1A2	161.942	3.29268	0.422098	-7.80074	6.15431e-15	2.53673e-12	COAD
ENSG00000128045	RASL11B	52.2267	3.25283	0.317573	-10.2428	1.27528e-24	1.33784e-21	COAD
ENSG00000106536	POU6F2	54.6541	3.19941	0.714233	-4.4795	7.48176e-06	0.000186256	COAD
ENSG00000262202	AC007952.4	188.37	3.18572	0.485762	-6.55819	5.44636e-11	8.28044e-09	COAD
ENSG00000165794	SLC39A2	103.231	3.17164	0.687369	-4.61418	3.94645e-06	0.000110548	COAD
ENSG00000224099	AC104823.1	139.704	3.15423	0.577319	-5.46359	4.66602e-08	2.9711e-06	COAD
ENSG00000200463	SNORD118	73.7879	3.14761	0.415588	-7.57386	3.62304e-14	1.22081e-11	COAD
ENSG00000198075	SULT1C4	80.6084	3.1324	0.376766	-8.31392	9.25885e-17	5.1121e-14	COAD
ENSG00000186081	KRT5	174.913	3.12362	0.430438	-7.25684	3.96237e-13	1.0727e-10	COAD
ENSG00000197444	OGDHL	54.214	3.10474	0.426839	-7.27379	3.49539e-13	9.58652e-11	COAD
ENSG00000150893	FREM2	180.96	3.06463	0.543414	-5.63958	1.70462e-08	1.23725e-06	COAD
ENSG00000197153	HIST1H3J	112.012	3.06327	0.452744	-6.766	1.3239e-11	2.26748e-09	COAD
ENSG00000265735	RN7SL5P	3920.43	3.04772	0.479983	-6.34965	2.15809e-10	2.76845e-08	COAD
ENSG00000124678	TCP11	126.778	3.04094	0.763382	-3.98351	6.79037e-05	0.00108013	COAD
ENSG00000078814	MYH7B	261.841	3.02541	0.372274	-8.12681	4.40724e-16	2.31171e-13	COAD
ENSG00000184368	MAP7D2	228.907	3.01383	0.49615	-6.07444	1.2442e-09	1.2703e-07	COAD
ENSG00000170835	CEL	1954.74	2.99897	0.545529	-5.49736	3.85526e-08	2.51203e-06	COAD
ENSG00000183036	PCP4	56.9811	2.9891	0.502447	-5.94908	2.69646e-09	2.53129e-07	COAD
ENSG00000205414	AC007608.1	81.5954	2.96252	0.415505	-7.12993	1.00422e-12	2.49344e-10	COAD
ENSG00000204542	C6orf15	56.7614	2.92275	0.61702	-4.73688	2.17036e-06	6.94682e-05	COAD
ENSG00000280109	PLAC4	200.137	2.91319	0.458532	-6.3533	2.10744e-10	2.71265e-08	COAD
ENSG00000196747	HIST1H2AI	93.5606	2.89839	0.465455	-6.227	4.75438e-10	5.42129e-08	COAD
ENSG00000276368	HIST1H2AJ	55.623	2.87673	0.475721	-6.04709	1.47484e-09	1.4735e-07	COAD
ENSG00000271533	Z83843.1	503.701	2.81663	0.385047	-7.31503	2.57315e-13	7.39553e-11	COAD
ENSG00000099954	CECR2	67.9539	2.81097	0.394366	-7.12783	1.01962e-12	2.51678e-10	COAD
ENSG00000225421	AC019330.1	52.3111	2.79999	0.652062	-4.29406	1.75436e-05	0.000367531	COAD
ENSG00000278771	RN7SL3	2184.34	2.77421	0.481387	-5.76296	8.26503e-09	6.69531e-07	COAD
ENSG00000188738	FSIP2	246.477	2.72398	0.420006	-6.48558	8.83882e-11	1.27895e-08	COAD
ENSG00000165443	PHYHIPL	102.023	2.71943	0.340135	-7.99514	1.29423e-15	6.1714e-13	COAD
ENSG00000269929	AL158152.1	52.4197	2.71909	0.387143	-7.0235	2.16385e-12	4.88168e-10	COAD
ENSG00000278677	HIST1H2AM	63.4342	2.67806	0.434038	-6.1701	6.82489e-10	7.49702e-08	COAD
ENSG00000168298	HIST1H1E	77.405	2.64919	0.443451	-5.97403	2.3147e-09	2.1975e-07	COAD
ENSG00000159409	CELF3	53.9885	2.64865	0.403637	-6.56195	5.3109e-11	8.10386e-09	COAD
ENSG00000278217	RF01871	466.137	2.64569	0.392916	-6.73348	1.65658e-11	2.7917e-09	COAD
ENSG00000104044	OCA2	50.7659	2.62249	0.538679	-4.86838	1.12519e-06	4.15625e-05	COAD
ENSG00000133134	BEX2	71.0698	2.61247	0.469071	-5.56946	2.55536e-08	1.77236e-06	COAD
ENSG00000162344	FGF19	131.734	2.60533	0.594903	-4.37942	1.18997e-05	0.000267884	COAD
ENSG00000133116	KL	52.4314	2.59615	0.337691	-7.68794	1.49523e-14	5.75623e-12	COAD
ENSG00000177984	LCN15	1874.49	2.56422	0.676203	-3.79208	0.000149389	0.00198438	COAD
ENSG00000178445	GLDC	52.6267	2.53773	0.388051	-6.53969	6.16479e-11	9.23882e-09	COAD
ENSG00000139055	ERP27	174.261	2.52274	0.362923	-6.95117	3.62257e-12	7.45148e-10	COAD
ENSG00000064692	SNCAIP	169.788	2.52065	0.339879	-7.41631	1.20426e-13	3.77114e-11	COAD
ENSG00000239899	RN7SL674P	95.9072	2.50042	0.45911	-5.44623	5.1449e-08	3.21744e-06	COAD
ENSG00000163395	IGFN1	63.6281	2.48743	0.439095	-5.6649	1.47112e-08	1.08597e-06	COAD
ENSG00000134812	GIF	59.4132	2.46026	0.520274	-4.72877	2.25881e-06	7.16976e-05	COAD
ENSG00000105707	HPN	208.867	2.45001	0.562348	-4.35675	1.32011e-05	0.000289568	COAD
ENSG00000133316	WDR74	6330.67	2.44631	0.344257	-7.10605	1.1941e-12	2.89636e-10	COAD
ENSG00000140807	NKD1	3547.88	2.41975	0.381153	-6.3485	2.17421e-10	2.77307e-08	COAD
ENSG00000154856	APCDD1	2968.06	2.41093	0.37746	-6.38725	1.689e-10	2.24997e-08	COAD
ENSG00000278249	SCARNA2	69.4256	2.40757	0.408621	-5.89194	3.81685e-09	3.42961e-07	COAD
ENSG00000270066	AL356488.2	69.5079	2.40182	0.407867	-5.88872	3.89194e-09	3.48217e-07	COAD
ENSG00000100593	ISM2	58.1264	2.39096	0.525401	-4.55073	5.34601e-06	0.000140999	COAD
ENSG00000106809	OGN	104.327	2.35671	0.509135	-4.62886	3.67693e-06	0.000104889	COAD
ENSG00000158014	SLC30A2	68.5694	2.35134	0.515818	-4.55848	5.15263e-06	0.000137018	COAD
ENSG00000164778	EN2	51.3263	2.3482	0.663739	-3.53784	0.000403412	0.00428863	COAD
ENSG00000108244	KRT23	1164.05	2.34442	0.477759	-4.90712	9.24255e-07	3.55813e-05	COAD
ENSG00000042832	TG	324.436	2.33279	0.381211	-6.11944	9.39053e-10	9.97583e-08	COAD
ENSG00000258525	AL049830.3	130.625	2.3304	0.326249	-7.14302	9.13047e-13	2.28055e-10	COAD
ENSG00000234477	AC004231.1	158.956	2.32826	0.484349	-4.80699	1.53216e-06	5.2441e-05	COAD
ENSG00000173114	LRRN3	59.8741	2.32188	0.443158	-5.23941	1.61092e-07	8.41811e-06	COAD
ENSG00000144057	ST6GAL2	90.0091	2.29761	0.396699	-5.79183	6.96241e-09	5.77385e-07	COAD
ENSG00000238917	SNORD10	55.0665	2.29503	0.368796	-6.22304	4.87615e-10	5.54507e-08	COAD
ENSG00000238795	SCARNA12	115.809	2.29394	0.371305	-6.17806	6.48937e-10	7.24221e-08	COAD
ENSG00000283186	AC010680.1	600.921	2.29077	0.346865	-6.60422	3.99626e-11	6.2524e-09	COAD
ENSG00000275994	SNORA24	59.1719	2.28933	0.340734	-6.71882	1.83208e-11	3.07511e-09	COAD
ENSG00000155657	TTN	617.955	2.27673	0.34787	-6.54478	5.95836e-11	8.96146e-09	COAD
ENSG00000015520	NPC1L1	206.635	2.26917	0.496801	-4.56757	4.93407e-06	0.00013255	COAD
[truncated: 1,944 more rows]
