# Supplementary material for: Therapeutic potential of the human endogenous retroviral envelope protein HEMO: a pan‐cancer analysis
Source: Mol Oncol. 2021 Oct 11;16(7):1451–73. doi: 10.1002/1878-0261.13069 (PMC8978518; doi:10.1002/1878-0261.13069)
Supplement: Supplementary file 11 — Table S7. Results of Gene Set Enrichment Analysis (GSEA) performed on REACTOME and GO Biological process databases. [file MOL2-16-1451-s005.xlsx]

## Sheet: BLCA_GO
	ID	setSize	enrichmentScore	NES	pvalue	p.adjust
1	GO_MYELOID_LEUKOCYTE_MEDIATED_IMMUNITY	496	-0.495290561151096	-1.94606423798643	1.04598462193409e-06	6.61044693113782e-05
2	GO_CELLULAR_ION_HOMEOSTASIS	495	-0.430073910911188	-1.68965120576761	1.04617064926397e-06	6.61044693113782e-05
3	GO_REGULATION_OF_CELL_ACTIVATION	487	-0.579460022076836	-2.27477719395188	1.04760088920363e-06	6.61044693113782e-05
4	GO_METAL_ION_HOMEOSTASIS	477	-0.458102695924606	-1.79649174206401	1.04968362535532e-06	6.61044693113782e-05
5	GO_REGULATION_OF_ION_TRANSPORT	457	-0.473661673431606	-1.85362787575969	1.05360866234898e-06	6.61044693113782e-05
6	GO_RESPONSE_TO_BACTERIUM	454	-0.428214946182963	-1.67523848373752	1.05415399924944e-06	6.61044693113782e-05
7	GO_LEUKOCYTE_DIFFERENTIATION	453	-0.555654338896732	-2.17360103050991	1.05435517219201e-06	6.61044693113782e-05
8	GO_REGULATION_OF_HEMOPOIESIS	427	-0.462890295964748	-1.80534229679434	1.06002385053664e-06	6.61044693113782e-05
9	GO_CIRCULATORY_SYSTEM_PROCESS	419	-0.466195552031362	-1.81626704108657	1.06223191921939e-06	6.61044693113782e-05
10	GO_REGULATION_OF_SYSTEM_PROCESS	417	-0.451517378373765	-1.75865839288011	1.06269812678201e-06	6.61044693113782e-05
11	GO_POSITIVE_REGULATION_OF_RESPONSE_TO_EXTERNAL_STIMULUS	415	-0.450593016278503	-1.75457655460205	1.06324387199394e-06	6.61044693113782e-05
12	GO_T_CELL_ACTIVATION	411	-0.571301218186439	-2.22347377726779	1.06425435679127e-06	6.61044693113782e-05
13	GO_REGULATION_OF_TRANSMEMBRANE_TRANSPORT	393	-0.449559086267123	-1.74525362324089	1.06930028197448e-06	6.61044693113782e-05
14	GO_ACTIVATION_OF_IMMUNE_RESPONSE	384	-0.608506805755745	-2.35919159185052	1.07166893146034e-06	6.61044693113782e-05
15	GO_POSITIVE_REGULATION_OF_CYTOKINE_PRODUCTION	384	-0.512154717290374	-1.98563284967273	1.07166893146034e-06	6.61044693113782e-05
16	GO_REGULATION_OF_LYMPHOCYTE_ACTIVATION	384	-0.591353610775932	-2.29268835312423	1.07166893146034e-06	6.61044693113782e-05
17	GO_NEGATIVE_REGULATION_OF_IMMUNE_SYSTEM_PROCESS	374	-0.556053681016483	-2.15255718889645	1.07446239274179e-06	6.61044693113782e-05
18	GO_POSITIVE_REGULATION_OF_CELL_ADHESION	371	-0.506752974924145	-1.9606777064253	1.07552092856175e-06	6.61044693113782e-05
19	GO_LEUKOCYTE_MIGRATION	369	-0.501077716702036	-1.93817385758786	1.07610424437036e-06	6.61044693113782e-05
20	GO_REGULATION_OF_CELL_CELL_ADHESION	368	-0.514634000321389	-1.99031781587477	1.07635443059774e-06	6.61044693113782e-05
21	GO_DIVALENT_INORGANIC_CATION_HOMEOSTASIS	362	-0.491707910570014	-1.89985593235201	1.0780996983477e-06	6.61044693113782e-05
22	GO_DIVALENT_INORGANIC_CATION_TRANSPORT	351	-0.493262615925315	-1.90239457966603	1.08173128929389e-06	6.61044693113782e-05
23	GO_IMMUNE_RESPONSE_REGULATING_SIGNALING_PATHWAY	351	-0.598754846481895	-2.30925259227103	1.08173128929389e-06	6.61044693113782e-05
24	GO_ADAPTIVE_IMMUNE_RESPONSE	340	-0.658278146573957	-2.53396147573026	1.08543573189303e-06	6.61044693113782e-05
25	GO_EXTRACELLULAR_STRUCTURE_ORGANIZATION	338	-0.467108000046758	-1.79737452865146	1.08618084693865e-06	6.61044693113782e-05
26	GO_REGULATION_OF_IMMUNE_EFFECTOR_PROCESS	334	-0.526929191038629	-2.02599219244955	1.08747661925269e-06	6.61044693113782e-05
27	GO_SECOND_MESSENGER_MEDIATED_SIGNALING	328	-0.483679803079576	-1.85737973660894	1.08983154473813e-06	6.61044693113782e-05
28	GO_REGULATION_OF_ION_TRANSMEMBRANE_TRANSPORT	323	-0.475923612489869	-1.82575396808793	1.09171259137634e-06	6.61044693113782e-05
29	GO_MUSCLE_SYSTEM_PROCESS	316	-0.491029086842004	-1.88112978426753	1.09435411767152e-06	6.61044693113782e-05
30	GO_LYMPHOCYTE_DIFFERENTIATION	307	-0.567538182854849	-2.16981203702646	1.09823371072304e-06	6.61044693113782e-05
31	GO_LEUKOCYTE_CELL_CELL_ADHESION	306	-0.561236692031768	-2.1452044973596	1.09871757684431e-06	6.61044693113782e-05
32	GO_POSITIVE_REGULATION_OF_DEFENSE_RESPONSE	302	-0.442650322140202	-1.69036292985551	1.10052649187371e-06	6.61044693113782e-05
33	GO_POSITIVE_REGULATION_OF_CELL_ACTIVATION	297	-0.594917793613204	-2.26928390829966	1.10259783074903e-06	6.61044693113782e-05
34	GO_REGULATION_OF_INFLAMMATORY_RESPONSE	295	-0.507244057801886	-1.9339022230904	1.10360293249371e-06	6.61044693113782e-05
35	GO_REGULATION_OF_METAL_ION_TRANSPORT	289	-0.50378717899432	-1.91791613772663	1.1062803535672e-06	6.61044693113782e-05
36	GO_REGULATION_OF_T_CELL_ACTIVATION	287	-0.599765011826783	-2.28229078585538	1.10711933085708e-06	6.61044693113782e-05
37	GO_RESPONSE_TO_TUMOR_NECROSIS_FACTOR	267	-0.499621562236748	-1.89092636757224	1.1174283057999e-06	6.61044693113782e-05
38	GO_REGULATION_OF_INNATE_IMMUNE_RESPONSE	253	-0.48221497972757	-1.81731743663502	1.12516568064648e-06	6.61044693113782e-05
39	GO_REGULATION_OF_CATION_TRANSMEMBRANE_TRANSPORT	252	-0.475901052282518	-1.79289875270277	1.1258193150065e-06	6.61044693113782e-05
40	GO_LEUKOCYTE_PROLIFERATION	251	-0.618674464642825	-2.33006724355621	1.12632399385478e-06	6.61044693113782e-05
41	GO_POSITIVE_REGULATION_OF_LYMPHOCYTE_ACTIVATION	251	-0.601787022462729	-2.26646533641429	1.12632399385478e-06	6.61044693113782e-05
42	GO_MUSCLE_CONTRACTION	249	-0.496452559073873	-1.86861327128295	1.12739698691881e-06	6.61044693113782e-05
43	GO_REGULATION_OF_LEUKOCYTE_DIFFERENTIATION	249	-0.543146852932534	-2.04436738031655	1.12739698691881e-06	6.61044693113782e-05
44	GO_CELL_CHEMOTAXIS	245	-0.518286823284288	-1.94825525379206	1.12967799658385e-06	6.61044693113782e-05
45	GO_NEGATIVE_REGULATION_OF_CELL_ADHESION	244	-0.466155441158142	-1.75169166155988	1.13032794204583e-06	6.61044693113782e-05
46	GO_REGULATION_OF_CYTOSOLIC_CALCIUM_ION_CONCENTRATION	244	-0.556470639713532	-2.09107283413303	1.13032794204583e-06	6.61044693113782e-05
47	GO_ERK1_AND_ERK2_CASCADE	242	-0.483261433045591	-1.81474090056142	1.13166977875856e-06	6.61044693113782e-05
48	GO_POSITIVE_REGULATION_OF_CELL_CELL_ADHESION	241	-0.558844175442415	-2.09794097040267	1.13224381285368e-06	6.61044693113782e-05
49	GO_PHAGOCYTOSIS	238	-0.564412909458959	-2.11656316475753	1.13424466111038e-06	6.61044693113782e-05
50	GO_CALCIUM_ION_TRANSMEMBRANE_TRANSPORT	228	-0.522796347204158	-1.95356527060514	1.14065535212601e-06	6.61044693113782e-05
51	GO_NEGATIVE_REGULATION_OF_CYTOKINE_PRODUCTION	226	-0.525252832270315	-1.96138020763463	1.1418353633263e-06	6.61044693113782e-05
52	GO_ADAPTIVE_IMMUNE_RESPONSE_BASED_ON_SOMATIC_RECOMBINATION_OF_IMMUNE_RECEPTORS_BUILT_FROM_IMMUNOGLOBULIN_SUPERFAMILY_DOMAINS	222	-0.616310826653836	-2.29780583487721	1.14457596894079e-06	6.61044693113782e-05
53	GO_ANTIGEN_RECEPTOR_MEDIATED_SIGNALING_PATHWAY	222	-0.621272814989685	-2.31630573015345	1.14457596894079e-06	6.61044693113782e-05
54	GO_T_CELL_DIFFERENTIATION	221	-0.548163206359813	-2.042985995898	1.14526678417104e-06	6.61044693113782e-05
55	GO_ANTIGEN_PROCESSING_AND_PRESENTATION	218	-0.52094474785652	-1.9391889883103	1.14746273041052e-06	6.61044693113782e-05
56	GO_B_CELL_ACTIVATION	214	-0.609703945217068	-2.26596364891227	1.15020001978344e-06	6.61044693113782e-05
57	GO_HEART_PROCESS	210	-0.485160764036166	-1.79998359677883	1.15335863802185e-06	6.61044693113782e-05
58	GO_POSITIVE_REGULATION_OF_LEUKOCYTE_CELL_CELL_ADHESION	206	-0.610121219832909	-2.25972029535039	1.15610946044371e-06	6.61044693113782e-05
59	GO_LYMPHOCYTE_MEDIATED_IMMUNITY	204	-0.61214197592767	-2.26523332315138	1.15761240127013e-06	6.61044693113782e-05
60	GO_POSITIVE_REGULATION_OF_ION_TRANSPORT	202	-0.507220759517098	-1.87517644493054	1.15930335143006e-06	6.61044693113782e-05
61	GO_REGULATION_OF_LEUKOCYTE_PROLIFERATION	197	-0.639414455629312	-2.35829717645657	1.1635036819074e-06	6.61044693113782e-05
62	GO_REGULATION_OF_CALCIUM_ION_TRANSPORT	192	-0.552140152892908	-2.03145504923463	1.16786002496885e-06	6.61044693113782e-05
63	GO_LEUKOCYTE_CHEMOTAXIS	188	-0.540166787161949	-1.98355014969388	1.17086969859472e-06	6.61044693113782e-05
64	GO_REGULATION_OF_LEUKOCYTE_MIGRATION	181	-0.550602308386854	-2.01437049271219	1.17747906442223e-06	6.61044693113782e-05
65	GO_T_CELL_RECEPTOR_SIGNALING_PATHWAY	181	-0.550269860323975	-2.01315423633617	1.17747906442223e-06	6.61044693113782e-05
66	GO_CALCIUM_MEDIATED_SIGNALING	178	-0.5219922648562	-1.90655519443146	1.18013595166163e-06	6.61044693113782e-05
67	GO_MYELOID_LEUKOCYTE_MIGRATION	177	-0.539862380240884	-1.97075889834284	1.18096659754076e-06	6.61044693113782e-05
68	GO_REGULATION_OF_LEUKOCYTE_MEDIATED_IMMUNITY	173	-0.541342793179372	-1.97172288107252	1.18468673920898e-06	6.61044693113782e-05
69	GO_RESPONSE_TO_INTERFERON_GAMMA	170	-0.584672044563036	-2.12569812495725	1.187635761613e-06	6.61044693113782e-05
70	GO_NEGATIVE_REGULATION_OF_CELL_ACTIVATION	169	-0.58544774053429	-2.12727947679634	1.18851231536461e-06	6.61044693113782e-05
71	GO_T_CELL_PROLIFERATION	167	-0.595743598610312	-2.16192018663279	1.19079798945667e-06	6.61044693113782e-05
72	GO_LYMPHOCYTE_ACTIVATION_INVOLVED_IN_IMMUNE_RESPONSE	149	-0.561466211234964	-2.01279621387034	1.2102552186205e-06	6.61044693113782e-05
73	GO_REGULATION_OF_ADAPTIVE_IMMUNE_RESPONSE	143	-0.562639857614609	-2.00796726797281	1.21701286626002e-06	6.61044693113782e-05
74	GO_CYTOSOLIC_CALCIUM_ION_TRANSPORT	138	-0.552699599872078	-1.96491274010028	1.22279584934177e-06	6.61044693113782e-05
75	GO_POSITIVE_REGULATION_OF_LEUKOCYTE_DIFFERENTIATION	138	-0.559917963017511	-1.9905748786479	1.22279584934177e-06	6.61044693113782e-05
76	GO_TUMOR_NECROSIS_FACTOR_SUPERFAMILY_CYTOKINE_PRODUCTION	138	-0.634681259125365	-2.25636727844015	1.22279584934177e-06	6.61044693113782e-05
77	GO_NEGATIVE_REGULATION_OF_LYMPHOCYTE_ACTIVATION	129	-0.575150266145384	-2.02889854073143	1.234487126151e-06	6.61044693113782e-05
78	GO_ALPHA_BETA_T_CELL_ACTIVATION	125	-0.621092948608876	-2.1826220058598	1.2406901711284e-06	6.61044693113782e-05
79	GO_POSITIVE_REGULATION_OF_LEUKOCYTE_PROLIFERATION	123	-0.657233103864575	-2.30524121226349	1.2433465418181e-06	6.61044693113782e-05
80	GO_GRANULOCYTE_MIGRATION	122	-0.553619144390484	-1.93984887920282	1.24477195777734e-06	6.61044693113782e-05
81	GO_REGULATION_OF_LYMPHOCYTE_MEDIATED_IMMUNITY	121	-0.561691621688947	-1.96618081751205	1.24630781310368e-06	6.61044693113782e-05
82	GO_REGULATION_OF_CALCIUM_ION_TRANSMEMBRANE_TRANSPORT	120	-0.565240578178776	-1.9765867593725	1.24770422422742e-06	6.61044693113782e-05
83	GO_REGULATION_OF_B_CELL_ACTIVATION	111	-0.629407645806884	-2.1793139636877	1.26233777381684e-06	6.61044693113782e-05
84	GO_CALCIUM_ION_TRANSMEMBRANE_IMPORT_INTO_CYTOSOL	110	-0.572981915480972	-1.98183173436117	1.26395565032414e-06	6.61044693113782e-05
85	GO_CELL_KILLING	108	-0.569758247157169	-1.96612364502638	1.26715570429148e-06	6.61044693113782e-05
86	GO_REGULATION_OF_LEUKOCYTE_CHEMOTAXIS	107	-0.574824296760187	-1.98128569045342	1.26891959110335e-06	6.61044693113782e-05
87	GO_B_CELL_DIFFERENTIATION	104	-0.607055047347933	-2.08457205258221	1.27406875129796e-06	6.61044693113782e-05
88	GO_SEQUESTERING_OF_CALCIUM_ION	104	-0.580339745397315	-1.99283412524621	1.27406875129796e-06	6.61044693113782e-05
89	GO_B_CELL_MEDIATED_IMMUNITY	101	-0.645587296511198	-2.20842558127643	1.27941535835784e-06	6.61044693113782e-05
90	GO_NEUTROPHIL_MIGRATION	98	-0.590656279112981	-2.01237233458908	1.28509431949758e-06	6.61044693113782e-05
91	GO_POSITIVE_REGULATION_OF_T_CELL_PROLIFERATION	86	-0.684247729990857	-2.28943447927727	1.30924154328156e-06	6.61044693113782e-05
92	GO_REGULATION_OF_ALPHA_BETA_T_CELL_ACTIVATION	83	-0.625821231148198	-2.08387812180462	1.31475496911641e-06	6.61044693113782e-05
93	GO_INTERFERON_GAMMA_MEDIATED_SIGNALING_PATHWAY	80	-0.631801522482402	-2.09271841645685	1.32140893906719e-06	6.61044693113782e-05
94	GO_POSITIVE_REGULATION_OF_TUMOR_NECROSIS_FACTOR_SUPERFAMILY_CYTOKINE_PRODUCTION	79	-0.653015996856423	-2.15904631301933	1.3237791777478e-06	6.61044693113782e-05
95	GO_B_CELL_PROLIFERATION	71	-0.699713581884364	-2.27619147431917	1.34422875547269e-06	6.61044693113782e-05
96	GO_REGULATION_OF_ANTIGEN_RECEPTOR_MEDIATED_SIGNALING_PATHWAY	61	-0.698593850653999	-2.21917419156359	1.37148437124985e-06	6.61044693113782e-05
97	GO_B_CELL_RECEPTOR_SIGNALING_PATHWAY	56	-0.771916288473459	-2.41795848663955	1.38643566799857e-06	6.61044693113782e-05
98	GO_REGULATION_OF_B_CELL_PROLIFERATION	54	-0.690793873317738	-2.15107729177285	1.39243960989412e-06	6.61044693113782e-05
99	GO_LYMPHOCYTE_COSTIMULATION	51	-0.680999338087192	-2.09982317689287	1.40262880690991e-06	6.61044693113782e-05
100	GO_INTERLEUKIN_12_PRODUCTION	47	-0.703013732529938	-2.13794972711342	1.41613172290834e-06	6.61044693113782e-05
101	GO_COMPLEMENT_ACTIVATION	45	-0.729131653449743	-2.20004486510428	1.42456027385747e-06	6.61044693113782e-05
102	GO_CELLULAR_DEFENSE_RESPONSE	39	-0.742459644983214	-2.18288307031044	1.44942870767487e-06	6.61044693113782e-05
103	GO_DENDRITIC_CELL_DIFFERENTIATION	38	-0.724382395073304	-2.11966884619269	1.45352006221066e-06	6.61044693113782e-05
104	GO_LEUKOCYTE_ACTIVATION_INVOLVED_IN_INFLAMMATORY_RESPONSE	37	-0.716855996809094	-2.08717606350745	1.45811491986929e-06	6.61044693113782e-05
105	GO_REGULATION_OF_MACROPHAGE_MIGRATION	37	-0.721614291500455	-2.10103016925133	1.45811491986929e-06	6.61044693113782e-05
106	GO_HUMORAL_IMMUNE_RESPONSE_MEDIATED_BY_CIRCULATING_IMMUNOGLOBULIN	34	-0.76482077391717	-2.1908948580947	1.47352444945443e-06	6.61044693113782e-05
107	GO_RESPIRATORY_BURST	31	-0.761976236635028	-2.14400249407319	1.48643626904496e-06	6.61044693113782e-05
108	GO_NEGATIVE_REGULATION_OF_ANTIGEN_RECEPTOR_MEDIATED_SIGNALING_PATHWAY	29	-0.754959450251196	-2.09593453189584	1.49827548491686e-06	6.61044693113782e-05
109	GO_REGULATION_OF_B_CELL_RECEPTOR_SIGNALING_PATHWAY	24	-0.789944189601392	-2.10966381754709	1.52839061996109e-06	6.6814507377198e-05
110	GO_POSITIVE_REGULATION_OF_MAPK_CASCADE	441	-0.418667617719157	-1.63545610773019	2.1138029216984e-06	9.15660992899352e-05
111	GO_NEGATIVE_REGULATION_OF_CELLULAR_COMPONENT_MOVEMENT	280	-0.449842045026621	-1.70873271837737	2.22092174915355e-06	9.53395687812313e-05
112	GO_POSITIVE_REGULATION_OF_IMMUNE_EFFECTOR_PROCESS	182	-0.50019366355014	-1.83097488477166	2.3530878984219e-06	9.8882897187125e-05
113	GO_MYELOID_LEUKOCYTE_DIFFERENTIATION	180	-0.511249106756059	-1.8693178883041	2.35676190341518e-06	9.8882897187125e-05
114	GO_NEGATIVE_REGULATION_OF_DEFENSE_RESPONSE	175	-0.508052486933905	-1.85259352256425	2.36571884141285e-06	9.8882897187125e-05
115	GO_REGULATION_OF_LYMPHOCYTE_DIFFERENTIATION	158	-0.53196195468739	-1.91923602749522	2.40022562120839e-06	9.94528268265913e-05
116	GO_LYMPHOCYTE_MIGRATION	95	-0.584649549745204	-1.98353684328892	2.58166116987976e-06	0.000105142012602368
117	GO_POSITIVE_REGULATION_OF_CALCIUM_ION_TRANSPORT	95	-0.589131175570424	-1.99874162698547	2.58166116987976e-06	0.000105142012602368
118	GO_T_CELL_ACTIVATION_INVOLVED_IN_IMMUNE_RESPONSE	80	-0.616126072462738	-2.04079656794103	2.64281787813438e-06	0.000106615518664025
119	GO_MONONUCLEAR_CELL_MIGRATION	76	-0.630858452997499	-2.07354811019089	2.66259112718133e-06	0.000106615518664025
120	GO_NEGATIVE_REGULATION_OF_TUMOR_NECROSIS_FACTOR_SUPERFAMILY_CYTOKINE_PRODUCTION	52	-0.667793932087932	-2.0660812744596	2.79805591075321e-06	0.000111106136789492
121	GO_MACROPHAGE_MIGRATION	47	-0.687792206836338	-2.09165922780017	2.83226344581668e-06	0.000111535002638979
122	GO_REGULATION_OF_BLOOD_CIRCULATION	205	-0.479868107448644	-1.77651185750562	3.47075598850023e-06	0.000135558625288554
123	GO_ANTIGEN_PROCESSING_AND_PRESENTATION_OF_PEPTIDE_ANTIGEN	184	-0.500782901948106	-1.8350252910864	3.52419181471209e-06	0.000136526617862627
124	GO_POSITIVE_REGULATION_OF_ERK1_AND_ERK2_CASCADE	152	-0.528151617191027	-1.89771425415008	3.61941162844568e-06	0.000139084648464062
125	GO_REGULATION_OF_T_CELL_DIFFERENTIATION	131	-0.535689829391354	-1.89307025133291	3.69534128324421e-06	0.000140866409717269
126	GO_IMMUNOGLOBULIN_PRODUCTION	101	-0.567366830040202	-1.94084894204043	3.83824607507353e-06	0.000144729360651595
127	GO_INTEGRIN_MEDIATED_SIGNALING_PATHWAY	96	-0.573368863352283	-1.94820606320036	3.86576018885527e-06	0.000144729360651595
128	GO_CORNIFICATION	70	0.84293467784579	3.16161651894828	3.88779814552028e-06	0.000144729360651595
129	GO_REGULATION_OF_CYTOKINESIS	72	0.560217967999464	2.11241319115157	3.92646516047463e-06	0.000145035709222183
130	GO_KERATINIZATION	77	0.823227586338036	3.14090227255107	4.04004492529957e-06	0.000147868586812934
131	GO_SKIN_EPIDERMIS_DEVELOPMENT	78	0.552143919008604	2.11117331395199	4.06522242864518e-06	0.000147868586812934
132	GO_LYMPHOCYTE_HOMEOSTASIS	54	-0.658669534020508	-2.05104464897653	4.17731882968236e-06	0.000150794880480579
133	GO_MOLTING_CYCLE	92	0.563044096953157	2.21636925258423	4.37317146768008e-06	0.00015667791010147
134	GO_DNA_GEOMETRIC_CHANGE	112	0.498522298156817	2.02607027132845	4.83481842839392e-06	0.000171924700084306
135	GO_NEGATIVE_REGULATION_OF_LEUKOCYTE_CELL_CELL_ADHESION	108	-0.557953271665993	-1.92538699653035	5.06862281716591e-06	0.000178903612768856
136	GO_NEGATIVE_REGULATION_OF_LEUKOCYTE_PROLIFERATION	73	-0.611136575810309	-1.99644833435321	5.35630115267601e-06	0.000185855939422244
137	GO_RESPONSE_TO_CHEMOKINE	73	-0.613691385371842	-2.00479433342379	5.35630115267601e-06	0.000185855939422244
138	GO_MYELOID_CELL_DIFFERENTIATION	367	-0.424668327527947	-1.64216425216697	5.38260643027695e-06	0.000185855939422244
139	GO_MEIOTIC_CELL_CYCLE_PROCESS	136	0.487074282266272	2.0365711149374	5.44060760705756e-06	0.000186507160054887
140	GO_DNA_DEPENDENT_DNA_REPLICATION	146	0.523924712879314	2.21327233034969	5.68495136524107e-06	0.000193491380395526
141	GO_KERATINOCYTE_DIFFERENTIATION	151	0.717084602811267	3.04295571926379	5.81689575541117e-06	0.000196401230815394
142	GO_MITOTIC_SISTER_CHROMATID_SEGREGATION	153	0.470989226537035	2.00212647051475	5.8705427903864e-06	0.000196401230815394
143	GO_ALPHA_BETA_T_CELL_PROLIFERATION	34	-0.707830528823294	-2.02764140160418	5.89409779781771e-06	0.000196401230815394
144	GO_G_PROTEIN_COUPLED_RECEPTOR_SIGNALING_PATHWAY_COUPLED_TO_CYCLIC_NUCLEOTIDE_SECOND_MESSENGER	139	-0.524773903927316	-1.86712316101179	6.10778779590705e-06	0.00020183283486659
145	GO_TOLERANCE_INDUCTION	23	-0.783830532823434	-2.07454974976967	6.14181764022154e-06	0.00020183283486659
146	GO_REGULATION_OF_ANTIGEN_PROCESSING_AND_PRESENTATION	20	-0.823643659848679	-2.11582122748117	6.22648528915019e-06	0.000203213715087676
147	GO_ALPHA_BETA_T_CELL_DIFFERENTIATION	91	-0.57811766014196	-1.94993223157619	6.49238508153786e-06	0.000210450441588625
148	GO_MEIOTIC_CELL_CYCLE	178	0.474572229466919	2.05833239524215	6.55127684385687e-06	0.000210924555141743
149	GO_SISTER_CHROMATID_SEGREGATION	180	0.493618854876621	2.14407371304496	6.60589245607081e-06	0.000211255554048171
150	GO_EPIDERMAL_CELL_DIFFERENTIATION	197	0.660254542027654	2.89979413576676	7.11596894591152e-06	0.000226050613515123
151	GO_CELL_CYCLE_CHECKPOINT	207	0.39248196521201	1.73395424158266	7.43798579344713e-06	0.000234715247058117
152	GO_RNA_LOCALIZATION	221	0.3873231343458	1.72440173274748	7.88376181578802e-06	0.000247145559554144
153	GO_NUCLEAR_CHROMOSOME_SEGREGATION	228	0.461831879532667	2.06362130276773	8.10944507067381e-06	0.000251568634707718
154	GO_REGULATION_OF_EPIDERMIS_DEVELOPMENT	78	0.543598410563931	2.07849877247567	8.13044485729037e-06	0.000251568634707718
155	GO_NEGATIVE_REGULATION_OF_CELL_CELL_ADHESION	153	-0.514042717145832	-1.84833267403575	8.43719113853868e-06	0.000259375585646044
156	GO_POSITIVE_REGULATION_OF_INFLAMMATORY_RESPONSE	118	-0.537803069597625	-1.87654476608929	8.75851765842282e-06	0.000267527798989646
157	GO_POSITIVE_REGULATION_OF_CELL_CYCLE_PROCESS	250	0.364534772968491	1.64506483433501	8.88730892285816e-06	0.000268579942515921
158	GO_PLATELET_DEGRANULATION	105	-0.546619551606633	-1.87943344035212	8.90569379171363e-06	0.000268579942515921
159	GO_SKIN_DEVELOPMENT	254	0.632874487019826	2.86148467977885	9.0293453724605e-06	0.000270596419495436
160	GO_MITOTIC_NUCLEAR_DIVISION	258	0.406354757038239	1.83999975000564	9.17448026569295e-06	0.000273227490412668
161	GO_DNA_REPLICATION	260	0.44328909094676	2.00878695684681	9.25129286817833e-06	0.000273803792030247
162	GO_REGULATION_OF_CHEMOTAXIS	189	-0.479832080843959	-1.7628905522172	9.35985604541402e-06	0.000275306876891345
163	GO_POSITIVE_REGULATION_OF_B_CELL_ACTIVATION	70	-0.604839616361408	-1.96345203866971	9.42396676301551e-06	0.00027549203451392
164	GO_REGULATION_OF_VESICLE_MEDIATED_TRANSPORT	456	-0.403253361481454	-1.57791551226958	9.48377694578125e-06	0.00027554998260151
165	GO_CHROMOSOME_SEGREGATION	287	0.440027208722746	2.01477119586118	1.03351695484564e-05	0.000298467169081182
166	GO_DNA_CONFORMATION_CHANGE	290	0.397255425566813	1.82072115597858	1.04556575563037e-05	0.000300127760577031
167	GO_POSITIVE_REGULATION_OF_HEMOPOIESIS	177	-0.492228552509906	-1.79687237966919	1.06286993778668e-05	0.000303267979254702
168	GO_HUMORAL_IMMUNE_RESPONSE	160	-0.502369908297156	-1.8149594652199	1.0781309521813e-05	0.000304293922512782
169	GO_EPIDERMIS_DEVELOPMENT	298	0.604418080733838	2.77792684882693	1.07923762654061e-05	0.000304293922512782
170	GO_T_CELL_SELECTION	44	-0.673261152311836	-2.02345358189378	1.14245238829672e-05	0.00031962351368568
171	GO_REGULATION_OF_WATER_LOSS_VIA_SKIN	23	0.77555590123396	2.28057294556924	1.1470224730378e-05	0.00031962351368568
172	GO_REGULATION_OF_NEUTROPHIL_MIGRATION	40	-0.682594799534566	-2.01639159927182	1.15579544732173e-05	0.000320195657353957
173	GO_POSITIVE_REGULATION_OF_LYMPHOCYTE_DIFFERENTIATION	94	-0.559591910401139	-1.8957379788414	1.16355136562145e-05	0.000320481055328683
174	GO_T_CELL_MEDIATED_IMMUNITY	86	-0.577199172055367	-1.93125914488822	1.17831738895341e-05	0.000322682894158792
175	GO_POSITIVE_REGULATION_OF_LEUKOCYTE_MIGRATION	121	-0.530544506525415	-1.85715148897902	1.24630781310368e-05	0.000339351813110802
176	GO_APOPTOTIC_CELL_CLEARANCE	45	-0.671935494724773	-2.0274640771064	1.28210424647172e-05	0.000347115155365781
177	GO_PEPTIDYL_TYROSINE_MODIFICATION	305	-0.429378893617317	-1.640791629817	1.31911039195167e-05	0.000355116441675124
178	GO_REGULATION_OF_LIPASE_ACTIVITY	76	-0.595015284552686	-1.9557363667818	1.33129556359066e-05	0.000356383334860085
179	GO_REGULATION_OF_CHROMOSOME_SEGREGATION	98	0.508343128374052	2.02183171458552	1.35227113937859e-05	0.000359976088220054
180	GO_POSITIVE_REGULATION_OF_ALPHA_BETA_T_CELL_ACTIVATION	56	-0.638549972959932	-2.00020047421892	1.38643566799857e-05	0.000367020331000732
181	GO_CELL_CYCLE_DNA_REPLICATION	63	0.559391683982545	2.0570868397823	1.49440532008294e-05	0.000393416649182056
182	GO_DENDRITIC_CELL_CHEMOTAXIS	22	-0.772064350159759	-2.02374447816647	1.54252431018313e-05	0.000401421753675511
183	GO_ORGANELLE_FISSION	393	0.383436945576004	1.80798011192313	1.54294795636543e-05	0.000401421753675511
184	GO_MAST_CELL_ACTIVATION	49	-0.659862340939114	-2.02105978020438	1.55008610023702e-05	0.000401421753675511
185	GO_PROTEIN_DNA_COMPLEX_SUBUNIT_ORGANIZATION	223	0.381633670780565	1.70081321187458	1.59065964655543e-05	0.000409702335991168
186	GO_MYELOID_DENDRITIC_CELL_ACTIVATION	24	-0.756693757748593	-2.02086357833897	1.8340687439533e-05	0.000469856858329973
187	GO_LEUKOCYTE_MEDIATED_CYTOTOXICITY	81	-0.581429910872856	-1.92924945707789	1.84711190859435e-05	0.000470667820558934
188	GO_GRANULOCYTE_CHEMOTAXIS	106	-0.537250839135327	-1.84952091379785	1.90584611944319e-05	0.000481467419736274
189	GO_DNA_REPLICATION_INITIATION	37	0.658219176294972	2.16697791329602	1.90970288205993e-05	0.000481467419736274
190	GO_SPINDLE_ORGANIZATION	173	0.41529607841492	1.794506705824	1.92434748584001e-05	0.000482469315419833
191	GO_MITOTIC_SPINDLE_ORGANIZATION	112	0.483609948226889	1.96546421823838	1.93392737135757e-05	0.000482469315419833
192	GO_POSITIVE_REGULATION_OF_LIPASE_ACTIVITY	56	-0.632343847919212	-1.98076034458902	2.07965350199785e-05	0.00051612234046978
193	GO_MACROPHAGE_ACTIVATION	82	-0.573170052049603	-1.90505638645551	2.10777307188165e-05	0.000518003384274283
194	GO_INTERLEUKIN_10_PRODUCTION	50	-0.644777660016121	-1.98142249990653	2.10897495381345e-05	0.000518003384274283
195	GO_REGULATION_OF_MUSCLE_SYSTEM_PROCESS	175	-0.478502923223295	-1.74484219424136	2.24743289934221e-05	0.000549180398223879
196	GO_ESTABLISHMENT_OF_PROTEIN_LOCALIZATION_TO_ENDOPLASMIC_RETICULUM	118	-0.521499122561453	-1.81965575186292	2.37731193585762e-05	0.00057795364154906
197	GO_REGULATION_OF_CHROMOSOME_ORGANIZATION	325	0.3422322190983	1.58579443921015	2.40153698366955e-05	0.00058075932871333
198	GO_ENDOCYTOSIS	480	-0.39152338224509	-1.53585031598974	2.41322869014144e-05	0.00058075932871333
199	GO_APPENDAGE_DEVELOPMENT	161	0.424472283565977	1.81735347085115	2.42988269741278e-05	0.000581828696139292
200	GO_NEUTROPHIL_CHEMOTAXIS	84	-0.569957625350462	-1.90117148166104	2.49377213222767e-05	0.000594141210503243
201	GO_REGULATION_OF_PEPTIDE_SECRETION	312	-0.420046124345234	-1.6077396307707	2.52106735415077e-05	0.000597656017041216
202	GO_NEGATIVE_REGULATION_OF_RESPONSE_TO_EXTERNAL_STIMULUS	299	-0.428277985744374	-1.63442006591512	2.53406667019232e-05	0.000597763746706259
203	GO_COTRANSLATIONAL_PROTEIN_TARGETING_TO_MEMBRANE	103	-0.538845598778556	-1.8479714365886	2.55195786207178e-05	0.00059901868043212
204	GO_CELLULAR_RESPONSE_TO_BIOTIC_STIMULUS	194	-0.467800025106721	-1.72290384971651	2.56496353088216e-05	0.00059912015807125
205	GO_REGULATION_OF_RESPONSE_TO_BIOTIC_STIMULUS	341	-0.417201550173901	-1.60625275875333	2.60406211990187e-05	0.000605285658601581
206	GO_REGULATION_OF_PHAGOCYTOSIS	77	-0.581094907710281	-1.91378760069118	2.65787795024452e-05	0.000614795554995882
207	GO_NEGATIVE_REGULATION_OF_CALCIUM_ION_TRANSMEMBRANE_TRANSPORT	30	-0.714713776912489	-1.99789990570103	2.68558912873521e-05	0.000618204454030109
208	GO_NEGATIVE_REGULATION_OF_TRANSPORT	355	-0.411285243448559	-1.58724852930977	2.70133305383541e-05	0.00061883903853489
209	GO_FC_RECEPTOR_SIGNALING_PATHWAY	172	-0.477517432102008	-1.73824960868425	2.72675647575024e-05	0.000621674383107651
210	GO_NEGATIVE_REGULATION_OF_INFLAMMATORY_RESPONSE	111	-0.530304778338436	-1.83617186118177	2.77714310239705e-05	0.000627635095984703
211	GO_RESPONSE_TO_MOLECULE_OF_BACTERIAL_ORIGIN	278	-0.430725929599659	-1.63517735157125	2.77924460131736e-05	0.000627635095984703
212	GO_POSITIVE_REGULATION_OF_INTERLEUKIN_1_PRODUCTION	47	-0.646719866408909	-1.96675327654268	2.97387661810751e-05	0.000668420853079353
213	GO_REGULATION_OF_MACROPHAGE_CHEMOTAXIS	28	-0.722281185296602	-1.99098894115582	3.15811794217035e-05	0.000706499154668625
214	GO_NEGATIVE_REGULATION_OF_CALCIUM_ION_TRANSPORT	44	-0.656013429561863	-1.97161639173644	3.28455061635306e-05	0.000731349704996371
215	GO_REGULATION_OF_CALCIUM_ION_TRANSPORT_INTO_CYTOSOL	77	-0.576975857056129	-1.9002218509936	3.32234743780566e-05	0.000736324908890416
216	GO_POSITIVE_T_CELL_SELECTION	32	-0.702556719966674	-1.98883608397402	3.40902353708425e-05	0.000749118743941414
217	GO_EOSINOPHIL_CHEMOTAXIS	13	-0.846212109313549	-1.96971555747028	3.41151663033131e-05	0.000749118743941414
218	GO_GLIAL_CELL_ACTIVATION	44	-0.653970837144115	-1.96547747977063	3.42735716489015e-05	0.000749144811500073
219	GO_REGULATION_OF_MACROPHAGE_DERIVED_FOAM_CELL_DIFFERENTIATION	26	-0.734989021822257	-1.99599677736236	3.4849065666246e-05	0.000758245652509872
220	GO_CELLULAR_RESPONSE_TO_MOLECULE_OF_BACTERIAL_ORIGIN	171	-0.474891002310762	-1.72754095537453	3.56039558368532e-05	0.000771149316193661
221	GO_POSITIVE_REGULATION_OF_TRANSMEMBRANE_TRANSPORT	161	-0.48115162330728	-1.73942930029571	3.59115856760655e-05	0.000774292786183042
222	GO_POSITIVE_REGULATION_OF_ADAPTIVE_IMMUNE_RESPONSE	95	-0.544300743934541	-1.8466457040705	3.61432563783166e-05	0.000775777552444499
223	GO_LIPOPOLYSACCHARIDE_MEDIATED_SIGNALING_PATHWAY	54	-0.625086534968038	-1.94646985547924	3.75958694671412e-05	0.000803337748927928
224	GO_MAST_CELL_MEDIATED_IMMUNITY	41	-0.660218117236162	-1.95906998294235	3.88929622464575e-05	0.000827343594215937
225	GO_REGULATION_OF_CARDIAC_MUSCLE_CONTRACTION_BY_REGULATION_OF_THE_RELEASE_OF_SEQUESTERED_CALCIUM_ION	19	-0.778531303565356	-1.9776438042417	3.91128578044232e-05	0.000828323410835896
226	GO_PEPTIDE_SECRETION	417	-0.398838963703338	-1.55347617726432	3.93198306909344e-05	0.000829022093992489
227	GO_NEGATIVE_REGULATION_OF_IMMUNE_RESPONSE	120	-0.516890266065533	-1.80751081114089	4.11742393995049e-05	0.000863980165918818
228	GO_LEUKOCYTE_HOMEOSTASIS	75	-0.577120484107916	-1.89322921993103	4.13404990198301e-05	0.000863980165918818
229	GO_NCRNA_EXPORT_FROM_NUCLEUS	38	0.632957788404025	2.09603180373079	4.48693500674643e-05	0.000933635166250949
230	GO_POSITIVE_REGULATION_OF_PHOSPHOLIPASE_ACTIVITY	48	-0.635565314864442	-1.93975044281567	4.66253161337723e-05	0.000965954919032282
231	GO_POSITIVE_REGULATION_OF_INTERLEUKIN_12_PRODUCTION	29	-0.713599433448368	-1.98110997088399	4.79448155173395e-05	0.000985221985797481
232	GO_POSITIVE_REGULATION_OF_LEUKOCYTE_MEDIATED_IMMUNITY	111	-0.520439842642708	-1.80201467822442	4.796883540504e-05	0.000985221985797481
233	GO_REGULATION_OF_DNA_DEPENDENT_DNA_REPLICATION	50	0.586152605911904	2.05794440232293	4.84838410284115e-05	0.000986243058059684
234	GO_NEUROINFLAMMATORY_RESPONSE	54	-0.616679863089815	-1.92029214650539	4.87353863462942e-05	0.000986243058059684
235	GO_NUCLEAR_EXPORT	193	0.383856518436673	1.68210375508937	4.89206018631761e-05	0.000986243058059684
236	GO_NEGATIVE_REGULATION_OF_LEUKOCYTE_MIGRATION	41	-0.656890465460497	-1.94919581781843	4.89763228288724e-05	0.000986243058059684
237	GO_ANTIMICROBIAL_HUMORAL_IMMUNE_RESPONSE_MEDIATED_BY_ANTIMICROBIAL_PEPTIDE	41	0.619480114183233	2.08585501214723	4.90534322686558e-05	0.000986243058059684
238	GO_NEGATIVE_REGULATION_OF_SMOOTH_MUSCLE_CELL_PROLIFERATION	39	-0.662288406937971	-1.94717404634221	5.07300047686204e-05	0.00101566585177511
239	GO_REGULATION_OF_LEUKOCYTE_DEGRANULATION	42	-0.656122928954763	-1.95548051855954	5.31256550967605e-05	0.00105917885579943
240	GO_PROTEIN_LOCALIZATION_TO_ENDOPLASMIC_RETICULUM	143	-0.489980666408321	-1.74865880326831	5.3548566115441e-05	0.00106316215641698
241	GO_INTERLEUKIN_8_PRODUCTION	68	-0.586826480428303	-1.89674160916983	5.4038134711666e-05	0.00106843033983854
242	GO_REGULATION_OF_REGULATED_SECRETORY_PATHWAY	122	-0.511288041980122	-1.79152318924395	5.47699661422028e-05	0.00107842515978345
243	GO_FOAM_CELL_DIFFERENTIATION	31	-0.698115906365172	-1.96431617212758	5.64845782237087e-05	0.00110760911619741
244	GO_POSITIVE_REGULATION_OF_CALCIUM_ION_TRANSMEMBRANE_TRANSPORT	61	-0.597083588594319	-1.89671364666929	5.89738279637434e-05	0.0011492770395895
245	GO_DENDRITIC_CELL_MIGRATION	26	-0.725430505421159	-1.97003888225577	5.90918939558084e-05	0.0011492770395895
246	GO_CD4_POSITIVE_ALPHA_BETA_T_CELL_ACTIVATION	81	-0.559318130755071	-1.85588009821016	5.93714542048183e-05	0.00115002024099983
247	GO_MICROTUBULE_CYTOSKELETON_ORGANIZATION_INVOLVED_IN_MITOSIS	136	0.431625906060986	1.80472852857778	5.98466836776331e-05	0.00115453217701993
248	GO_NEGATIVE_REGULATION_OF_IMMUNE_EFFECTOR_PROCESS	103	-0.528087306082469	-1.81107586269156	6.12469886897228e-05	0.00117678185930052
249	GO_NATURAL_KILLER_CELL_MEDIATED_IMMUNITY	46	-0.638011378475526	-1.93279523739267	6.24968041406974e-05	0.00119305528101733
250	GO_INTERMEDIATE_FILAMENT_BASED_PROCESS	42	0.615916857019608	2.08453327674014	6.25947156882124e-05	0.00119305528101733
251	GO_POSITIVE_REGULATION_OF_ALPHA_BETA_T_CELL_PROLIFERATION	20	-0.765348675952237	-1.96606985999487	6.38214742137895e-05	0.00121159093477572
252	GO_RNA_EXPORT_FROM_NUCLEUS	134	0.432608537762395	1.80530309156346	6.46691097219228e-05	0.00122281074533715
253	GO_TRNA_TRANSPORT	36	0.642354355420606	2.10196777395371	6.63645499535448e-05	0.00124990940920411
254	GO_REGULATION_OF_HUMORAL_IMMUNE_RESPONSE	50	-0.623807487011044	-1.91698048338543	6.74871985220304e-05	0.00126483718386669
255	GO_LYSOSOME_LOCALIZATION	67	-0.58457229194943	-1.88513321774682	6.7688033973978e-05	0.00126483718386669
256	GO_CYTOKINESIS	148	0.421275504421968	1.78303515734294	6.87805213563519e-05	0.00128023118852741
257	GO_MACROPHAGE_CHEMOTAXIS	37	-0.669210593014218	-1.94845315851752	6.99895161537261e-05	0.00129766554269457
258	GO_COVALENT_CHROMATIN_MODIFICATION	433	0.313838065005887	1.49177667209066	7.20863594586314e-05	0.00133033769265933
259	GO_REGULATION_OF_CALCIUM_ION_TRANSMEMBRANE_TRANSPORTER_ACTIVITY	73	-0.571729642198838	-1.86771457812813	7.23100655611261e-05	0.00133033769265933
260	GO_APPENDAGE_MORPHOGENESIS	132	0.427953586797447	1.78197160258605	7.47555759650144e-05	0.0013700396902819
261	GO_POSITIVE_REGULATION_OF_MACROPHAGE_MIGRATION	23	-0.741008158801448	-1.96121256578444	7.52372660927138e-05	0.00137358457061985
262	GO_NEGATIVE_REGULATION_OF_ION_TRANSPORT	109	-0.516088373838801	-1.78288161512601	8.22737945306913e-05	0.00149438484502461
263	GO_T_CELL_MIGRATION	59	-0.598619427031086	-1.89122576816662	8.26656930485041e-05	0.00149438484502461
264	GO_POSITIVE_REGULATION_OF_CELL_KILLING	44	-0.640170824863711	-1.92400221540542	8.2827798151512e-05	0.00149438484502461
265	GO_NUCLEOBASE_CONTAINING_COMPOUND_TRANSPORT	235	0.353808969101323	1.58615278474586	8.34362380268998e-05	0.00149438484502461
266	GO_ACUTE_INFLAMMATORY_RESPONSE	77	-0.561150110447528	-1.84810107480136	8.37231554327025e-05	0.00149438484502461
267	GO_MRNA_TRANSPORT	142	0.419601008354005	1.76546025732501	8.37357300360064e-05	0.00149438484502461
268	GO_NEGATIVE_REGULATION_OF_LEUKOCYTE_CHEMOTAXIS	16	-0.80135542452928	-1.95851831767838	8.43057658781161e-05	0.00149894393436277
269	GO_REGULATION_OF_MYELOID_LEUKOCYTE_DIFFERENTIATION	100	-0.525049015070183	-1.79358691233144	8.58490082517554e-05	0.00152070826884615
270	GO_SIGNAL_TRANSDUCTION_BY_P53_CLASS_MEDIATOR	256	0.347175865566328	1.57098410575669	9.09827041879339e-05	0.0016056762424278
271	GO_MONOCYTE_CHEMOTAXIS	51	-0.617980277621625	-1.90550744653798	9.25735012560541e-05	0.00162772226378265
272	GO_COMPLEMENT_ACTIVATION_ALTERNATIVE_PATHWAY	10	-0.872030907367729	-1.90765407749514	9.47733337767173e-05	0.00166027549796345
273	GO_REGULATION_OF_RELEASE_OF_SEQUESTERED_CALCIUM_ION_INTO_CYTOSOL	65	-0.581100876741428	-1.8650866164699	9.51571792693288e-05	0.00166089362351045
274	GO_MITOTIC_CELL_CYCLE_CHECKPOINT	157	0.406540295490107	1.73461834441079	9.55805923607212e-05	0.00166219533795196
275	GO_MEMBRANE_INVAGINATION	63	-0.585484908211676	-1.869798476657	9.8315393049921e-05	0.00170353762866499
276	GO_REGULATORY_T_CELL_DIFFERENTIATION	30	-0.693466523257375	-1.93850565943738	9.9963595347366e-05	0.00172582076750072
277	GO_CD4_POSITIVE_ALPHA_BETA_T_CELL_DIFFERENTIATION	66	-0.576006717546375	-1.8530433733855	0.00010447690314177	0.00179214182272058
278	GO_LEUKOCYTE_APOPTOTIC_PROCESS	95	-0.529800000266272	-1.79744912240267	0.00010455727738013	0.00179214182272058
279	GO_POSITIVE_REGULATION_OF_LYMPHOCYTE_MEDIATED_IMMUNITY	84	-0.543518844179247	-1.8129813170998	0.000107625955180352	0.00183187118404666
280	GO_ANTIGEN_PROCESSING_AND_PRESENTATION_OF_EXOGENOUS_PEPTIDE_ANTIGEN_VIA_MHC_CLASS_I	77	-0.557821642144133	-1.83713904212165	0.000107644056984903	0.00183187118404666
281	GO_REGULATION_OF_CALCIUM_MEDIATED_SIGNALING	81	-0.54769265214457	-1.8173054602733	0.000108187983217669	0.00183457558730318
282	GO_ESTABLISHMENT_OF_RNA_LOCALIZATION	188	0.376560892845589	1.64454278886141	0.000109637101195044	0.00185255598295882
283	GO_REGULATION_OF_LEUKOCYTE_APOPTOTIC_PROCESS	75	-0.56012200524715	-1.83746613794075	0.000112019416698894	0.00188154779283235
284	GO_REGULATION_OF_PEPTIDYL_TYROSINE_PHOSPHORYLATION	206	-0.44340660835824	-1.64225547223879	0.00011214261766304	0.00188154779283235
285	GO_INTERLEUKIN_6_PRODUCTION	116	-0.503052705168774	-1.75158363704677	0.000120418605176244	0.00201331457426246
286	GO_SISTER_CHROMATID_COHESION	55	0.549160897982154	1.96661029805328	0.000121288223626946	0.00202076358595244
287	GO_REGULATION_OF_NUCLEAR_DIVISION	165	0.392053738020269	1.68357196215986	0.000123843610288927	0.00205614913946599
288	GO_REGULATION_OF_MYELOID_CELL_DIFFERENTIATION	216	-0.438313623408509	-1.63030016728603	0.00012521582498274	0.00207171321542623
289	GO_REGULATION_OF_NEUTROPHIL_ACTIVATION	12	-0.837927738366197	-1.91416401344514	0.00012768569674647	0.00210526762974716
290	GO_POSITIVE_REGULATION_OF_INTERFERON_GAMMA_PRODUCTION	53	-0.60576412813086	-1.88022903813154	0.000128401774735834	0.0021097739883319
291	GO_TELOMERE_ORGANIZATION	156	0.400614126843929	1.7076580129854	0.000130953160435479	0.00214430175077339
292	GO_POSITIVE_REGULATION_OF_CHEMOTAXIS	121	-0.498970727682841	-1.74662863996452	0.00013210862818899	0.00215100083208804
293	GO_T_CELL_DIFFERENTIATION_INVOLVED_IN_IMMUNE_RESPONSE	59	-0.588466131873903	-1.85914833705433	0.000132265108877607	0.00215100083208804
294	GO_REGULATION_OF_BONE_DEVELOPMENT	21	-0.744051138111903	-1.93140061476297	0.000133212306338737	0.00215862223812903
295	GO_TUMOR_NECROSIS_FACTOR_MEDIATED_SIGNALING_PATHWAY	154	-0.471701034946608	-1.69730905141095	0.000133639781793927	0.00215862223812903
296	GO_NEGATIVE_REGULATION_OF_RESPONSE_TO_BIOTIC_STIMULUS	83	-0.541870787762534	-1.80433744216641	0.000141993536664572	0.00228580811556312
297	GO_NEGATIVE_REGULATION_OF_CHROMOSOME_ORGANIZATION	131	0.419494730196233	1.74497316819067	0.000143488034692218	0.00230208917612262
298	GO_NEGATIVE_REGULATION_OF_B_CELL_PROLIFERATION	16	-0.789195398342791	-1.92879912778998	0.000149523433821564	0.00239086967167703
299	GO_REGULATION_OF_DENDRITIC_CELL_DIFFERENTIATION	12	-0.835961581256055	-1.90967251971281	0.000153877634540618	0.00245226397520416
300	GO_NEGATIVE_T_CELL_SELECTION	10	-0.861883031336806	-1.88545459244851	0.000154630176162013	0.0024560426313733
301	GO_REGULATION_OF_MYELOID_LEUKOCYTE_MEDIATED_IMMUNITY	51	-0.609140563518453	-1.87825068502175	0.000155691797567	0.00246468908773008
302	GO_REGULATION_OF_T_CELL_MEDIATED_IMMUNITY	60	-0.582953570358201	-1.84681056550711	0.000160830048001584	0.00253501304747009
303	GO_CELLULAR_EXTRAVASATION	59	-0.585536462051803	-1.84989259490902	0.000161198101444583	0.00253501304747009
304	GO_POSITIVE_REGULATION_OF_TUMOR_NECROSIS_FACTOR_BIOSYNTHETIC_PROCESS	21	-0.740416989100622	-1.921967126559	0.000168838853382818	0.00264643794858266
305	GO_POSITIVE_REGULATION_OF_PHAGOCYTOSIS	55	-0.596633148375552	-1.86345080685024	0.000169520257670792	0.00264840664852893
306	GO_CELL_SUBSTRATE_ADHESION	315	-0.402993010014904	-1.54348513019912	0.000174095851263016	0.00271100238976559
307	GO_SIGNAL_RELEASE	441	-0.380666220890095	-1.48700990860701	0.000176502543961816	0.00273952645595458
308	GO_REGULATION_OF_CELL_KILLING	68	-0.564728984434967	-1.82531804273767	0.000178325844548498	0.00275883977036881
309	GO_SMOOTH_MUSCLE_CELL_PROLIFERATION	122	-0.492697173635123	-1.726381881383	0.000180491933877714	0.00278331412597833
310	GO_REGULATION_OF_LIPOPOLYSACCHARIDE_MEDIATED_SIGNALING_PATHWAY	22	-0.732291856637174	-1.91949233372723	0.000185102917221975	0.00284521096955714
311	GO_CYTOKINE_SECRETION	93	-0.52504128368747	-1.776252828296	0.000187698863709913	0.00287583628803131
312	GO_RNA_3_END_PROCESSING	137	0.406097905500685	1.69947816684429	0.000191401165906531	0.00292316203700198
313	GO_PRODUCTION_OF_MOLECULAR_MEDIATOR_OF_IMMUNE_RESPONSE	178	-0.450920889691477	-1.64696993116512	0.000197082703927492	0.00299304934170083
314	GO_CELL_CELL_JUNCTION_ORGANIZATION	179	0.37551523153491	1.62996765883744	0.00019723347183506	0.00299304934170083
315	GO_REGULATION_OF_PHOSPHOLIPASE_ACTIVITY	58	-0.585297663977096	-1.84406370161211	0.000201533309591053	0.00304074942204765
316	GO_POSITIVE_REGULATION_OF_ION_TRANSMEMBRANE_TRANSPORT	122	-0.49051950768145	-1.71875146812451	0.000201653057159928	0.00304074942204765
317	GO_LYMPHOCYTE_CHEMOTAXIS	51	-0.603394111634884	-1.86053182367321	0.000206186434615757	0.00309930082316745
318	GO_EOSINOPHIL_MIGRATION	16	-0.783084408232916	-1.91386382479833	0.000208378402453457	0.00312239964682617
319	GO_MICROTUBULE_ORGANIZING_CENTER_ORGANIZATION	130	0.411154985944777	1.70836260189249	0.000211690614167394	0.00316208707369164
320	GO_REGULATION_OF_VASCULATURE_DEVELOPMENT	291	-0.407929490521841	-1.55380586275792	0.000226589442037315	0.00336607187743988
321	GO_REGULATION_OF_LYMPHOCYTE_APOPTOTIC_PROCESS	46	-0.613589382589017	-1.85881110649856	0.000227261105966172	0.00336607187743988
322	GO_T_CELL_MEDIATED_CYTOTOXICITY	37	-0.646176791909415	-1.88138864551696	0.00022746592749961	0.00336607187743988
323	GO_HAIR_FOLLICLE_MATURATION	15	0.78212366291625	2.06084798399315	0.000229077377543491	0.00337942323218185
324	GO_FC_RECEPTOR_MEDIATED_STIMULATORY_SIGNALING_PATHWAY	83	-0.534757521579807	-1.78065147717357	0.000230082119595371	0.00338376944404921
325	GO_NEGATIVE_REGULATION_OF_LEUKOCYTE_MEDIATED_IMMUNITY	43	-0.6242623269082	-1.86836716403143	0.000234883324572949	0.00344375089720032
326	GO_CD8_POSITIVE_ALPHA_BETA_T_CELL_ACTIVATION	23	-0.718924723727896	-1.9027647472989	0.00023953088796864	0.00350111865389745
327	GO_CYCLIC_NUCLEOTIDE_MEDIATED_SIGNALING	140	-0.474335762049658	-1.6889997667623	0.000241646417591859	0.00352123908203428
328	GO_TUMOR_NECROSIS_FACTOR_BIOSYNTHETIC_PROCESS	26	-0.699989618055424	-1.90094951127531	0.000243943459663722	0.00354387373566352
329	GO_REGULATION_OF_SISTER_CHROMATID_SEGREGATION	79	0.478583642139477	1.83385107581605	0.000245309478349394	0.00355288651773515
330	GO_CHROMOSOME_SEPARATION	83	0.474411825813531	1.83413445314872	0.00024644533925916	0.0035585213380906
331	GO_MACROPHAGE_DIFFERENTIATION	39	-0.63833641501818	-1.87675352178548	0.000249301737720078	0.00358889057473163
332	GO_POSITIVE_REGULATION_OF_LEUKOCYTE_CHEMOTAXIS	83	-0.53340203502248	-1.77613793777825	0.00025243295407035	0.003623021163088
333	GO_ANTIGEN_PROCESSING_AND_PRESENTATION_OF_PEPTIDE_ANTIGEN_VIA_MHC_CLASS_I	96	-0.516268326151676	-1.75418852946855	0.000256428759194066	0.00366660172595264
334	GO_NEUTROPHIL_EXTRAVASATION	12	-0.824633221844894	-1.88379398995021	0.000257008389605075	0.00366660172595264
335	GO_POSITIVE_REGULATION_OF_B_CELL_PROLIFERATION	34	-0.657926676700056	-1.88468752699125	0.000257866778654525	0.00366786626951884
336	GO_PEPTIDYL_LYSINE_MODIFICATION	365	0.305361213788783	1.42993202125864	0.000265292729582932	0.00376226147756747
337	GO_REGULATION_OF_DNA_REPLICATION	104	0.440553955685042	1.76936066246951	0.000283569253655022	0.00400951778535958
338	GO_CHROMATIN_REMODELING	186	0.368159098814955	1.60571943364186	0.000284975675290573	0.00401748252295734
339	GO_DNA_STRAND_ELONGATION	26	0.675364760158911	2.04673556403959	0.000288224273777767	0.00405129399572584
340	GO_REGULATION_OF_MAST_CELL_ACTIVATION	35	-0.651073305316044	-1.87569007611841	0.000289130597502323	0.00405208028558402
341	GO_MITOTIC_SPINDLE_ASSEMBLY	62	0.514162847630691	1.88569358931959	0.000297059850133306	0.00415099761256657
342	GO_REGULATION_OF_NEUTROPHIL_CHEMOTAXIS	32	-0.663952324308025	-1.87955264406959	0.00029940119760479	0.00417148159820709
343	GO_MUSCLE_CELL_DIFFERENTIATION	287	-0.405878137878767	-1.54449145247636	0.000301136457993125	0.00417241024050356
344	GO_SMOOTH_MUSCLE_CELL_MIGRATION	66	-0.560081456875523	-1.80181098692781	0.000301219123343804	0.00417241024050356
345	GO_TERPENOID_METABOLIC_PROCESS	86	0.46393341290445	1.80534503683604	0.000304825127751364	0.00421012096734855
346	GO_POSITIVE_REGULATION_OF_CELL_CYCLE	332	0.30993145614951	1.43868202980001	0.000309038765822785	0.00425598184724153
347	GO_INTERLEUKIN_1_BETA_PRODUCTION	71	-0.548799849184848	-1.7852640997165	0.000323959130068919	0.0044486030397072
348	GO_HISTONE_METHYLATION	121	0.414120720395531	1.7026982068571	0.000328894106217617	0.00450339200036478
349	GO_REGULATION_OF_B_CELL_DIFFERENTIATION	27	-0.687438019019476	-1.88142588186132	0.00033508928167122	0.00457507285720161
350	GO_POSITIVE_REGULATION_OF_INNATE_IMMUNE_RESPONSE	175	-0.445801959291666	-1.62559940827066	0.000337114934901332	0.00458957904229956
351	GO_DENDRITIC_CELL_ANTIGEN_PROCESSING_AND_PRESENTATION	12	-0.819597248347362	-1.87228980074598	0.000340495191323921	0.00461305697459363
352	GO_NEGATIVE_REGULATION_OF_SMOOTH_MUSCLE_CELL_MIGRATION	21	-0.72981407282004	-1.89444418092577	0.000340775667378165	0.00461305697459363
353	GO_EMBRYONIC_APPENDAGE_MORPHOGENESIS	114	0.422411472203007	1.72118292790424	0.000342020658047746	0.00461679443512043
354	GO_RECOMBINATIONAL_REPAIR	130	0.405012487144951	1.68284031567315	0.000343997248022016	0.00462252304054615
355	GO_REGULATION_OF_T_CELL_MEDIATED_CYTOTOXICITY	28	-0.680253879101497	-1.87513945820597	0.000344385242265243	0.00462252304054615
356	GO_MEIOTIC_CHROMOSOME_SEGREGATION	61	0.512057339659388	1.87205706466925	0.000347036346519484	0.00464502300889141
357	GO_CELL_JUNCTION_ASSEMBLY	349	0.304260640303784	1.41922011301203	0.000354945575011832	0.0047375788933652
358	GO_PATTERN_RECOGNITION_RECEPTOR_SIGNALING_PATHWAY	174	-0.446047561495039	-1.62556236233981	0.000359874896121638	0.0047899549721218
359	GO_TOLL_LIKE_RECEPTOR_SIGNALING_PATHWAY	130	-0.474995878348999	-1.67711703354552	0.000376057121227253	0.00499139883745922
360	GO_MIRNA_METABOLIC_PROCESS	28	0.65156760220738	2.01117614196361	0.000388002948822411	0.00513565014205219
361	GO_REGULATION_OF_SIGNAL_TRANSDUCTION_BY_P53_CLASS_MEDIATOR	170	0.372261147852056	1.6048637837305	0.000392422449095846	0.00517975891950611
362	GO_POSITIVE_THYMIC_T_CELL_SELECTION	14	-0.790562300505197	-1.87319094121792	0.000399871009351822	0.00526349546840175
363	GO_B_CELL_HOMEOSTASIS	28	-0.677460972410842	-1.86744073027566	0.000401532138361659	0.0052708006592102
364	GO_INTERLEUKIN_1_PRODUCTION	81	-0.52710880690501	-1.74900596017813	0.00041823891073172	0.00547502310339738
365	GO_NEGATIVE_REGULATION_OF_INNATE_IMMUNE_RESPONSE	51	-0.589021280628731	-1.81621400722855	0.000420788642072973	0.00549330925884306
366	GO_DNA_PACKAGING	178	0.366689962176951	1.59042139698473	0.000425832994850696	0.00553793804365318
367	GO_LYMPHOCYTE_APOPTOTIC_PROCESS	61	-0.565146048468694	-1.79525989822523	0.000426531639458703	0.00553793804365318
368	GO_MAINTENANCE_OF_LOCATION_IN_CELL	185	-0.437176433247298	-1.60274559340442	0.000448442601107958	0.00580660052793321
369	GO_REGULATION_OF_MACROPHAGE_DIFFERENTIATION	19	-0.738601138031932	-1.87621224444714	0.000461531722092194	0.00595988795601437
370	GO_THYMIC_T_CELL_SELECTION	21	-0.722630636161412	-1.87579748681037	0.000463145111573051	0.00596455799093403
371	GO_NEGATIVE_REGULATION_OF_B_CELL_ACTIVATION	30	-0.664750966165699	-1.8582346325468	0.000465502115647436	0.0059654642696688
372	GO_POSTSYNAPSE_ORGANIZATION	130	0.399955058774861	1.66182653307397	0.000465719351168268	0.0059654642696688
373	GO_POSITIVE_REGULATION_OF_MONOCYTE_DIFFERENTIATION	10	-0.843611321689188	-1.84548341583357	0.00047054128875107	0.00601107035093526
374	GO_INTERFERON_GAMMA_PRODUCTION	92	-0.510214315317275	-1.72349939169961	0.000491355895946638	0.0062601894229565
375	GO_INFLAMMATORY_RESPONSE_TO_ANTIGENIC_STIMULUS	40	-0.619925154755285	-1.83126486618148	0.000508549996821563	0.00646197529294599
376	GO_DOUBLE_STRAND_BREAK_REPAIR	236	0.335311926732073	1.50396645319145	0.000519376078543066	0.0065819867400471
377	GO_POSITIVE_REGULATION_OF_SEQUESTERING_OF_CALCIUM_ION	12	-0.810263768210001	-1.85096837769108	0.000532023736443626	0.00672438489165485
378	GO_PROTEIN_METHYLATION	158	0.373990640890197	1.59714770435241	0.000533742736001247	0.00672826491281996
379	GO_POSITIVE_REGULATION_OF_PEPTIDYL_TYROSINE_PHOSPHORYLATION	145	-0.4580038074456	-1.63709731630879	0.000535677194363364	0.00673483332754995
380	GO_ADENYLATE_CYCLASE_ACTIVATING_G_PROTEIN_COUPLED_RECEPTOR_SIGNALING_PATHWAY	87	-0.515137348164699	-1.72657152694153	0.000540953018099713	0.00678326613485561
381	GO_CELL_CELL_JUNCTION_ASSEMBLY	122	0.404535180766509	1.66554303842648	0.000544136044181813	0.00680527099875679
382	GO_DENDRITIC_CELL_APOPTOTIC_PROCESS	11	-0.823722459397362	-1.84342580027719	0.000548981334634622	0.00684789544380622
383	GO_REGULATION_OF_T_CELL_RECEPTOR_SIGNALING_PATHWAY	40	-0.618213750420855	-1.82620936132669	0.000556226559023584	0.006920155492813
384	GO_ISOPRENOID_METABOLIC_PROCESS	106	0.42524165614062	1.71305700576229	0.000568208499647805	0.00705081640839008
385	GO_QUINONE_METABOLIC_PROCESS	34	0.60527874763845	1.95598868818547	0.00060057817318434	0.00743312985772307
386	GO_POSITIVE_REGULATION_OF_INTERLEUKIN_10_PRODUCTION	33	-0.644592480607353	-1.83592499498455	0.000629480058337729	0.00777065408802922
387	GO_SOMITE_DEVELOPMENT	68	0.484694227450814	1.80758390584134	0.000635143041911742	0.00782030127831899
388	GO_REGULATION_OF_LEUKOCYTE_MEDIATED_CYTOTOXICITY	56	-0.568544262944561	-1.78091387128994	0.000653011199627326	0.00801958341810363
389	GO_PLATELET_ACTIVATION	129	-0.46579445258348	-1.64313526526046	0.000677733432256902	0.0082943767432987
390	GO_TRNA_THREONYLCARBAMOYLADENOSINE_METABOLIC_PROCESS	17	0.73526109837595	2.00270661299504	0.000678868190952045	0.0082943767432987
391	GO_POSITIVE_REGULATION_OF_MACROPHAGE_CHEMOTAXIS	18	-0.737592894197117	-1.85096765579564	0.000722229565151715	0.00880159559577474
392	GO_NUCLEOSOME_ASSEMBLY	98	0.430410877039493	1.71187198749874	0.000725718844799841	0.00882155687620215
393	GO_NEGATIVE_REGULATION_OF_MACROPHAGE_ACTIVATION	14	-0.777130359322	-1.84136474544402	0.000743308610125766	0.00897820520266605
394	GO_REGULATION_OF_GRANULOCYTE_DIFFERENTIATION	14	-0.777102557636933	-1.84129887098406	0.000743308610125766	0.00897820520266605
395	GO_CYTOLYSIS	18	-0.737185698729233	-1.84994581075542	0.000744258353631288	0.00897820520266605
396	GO_PHOTORECEPTOR_CELL_MAINTENANCE	27	0.63950871393585	1.95597703008428	0.00078816683062117	0.00948387613108555
397	GO_MEIOSIS_I_CELL_CYCLE_PROCESS	82	0.453289921570655	1.74883661214763	0.000792837069906645	0.00951604190958479
398	GO_ANTIMICROBIAL_HUMORAL_RESPONSE	69	0.477002889435923	1.7837290414355	0.000808929967565392	0.00965201489719078
399	GO_NUCLEOSOME_ORGANIZATION	129	0.391875998515521	1.62643174766111	0.000810743936530332	0.00965201489719078
400	GO_T_HELPER_CELL_LINEAGE_COMMITMENT	13	-0.787336829991998	-1.83267243039409	0.000812265864364597	0.00965201489719078
401	GO_POSITIVE_REGULATION_OF_TYPE_2_IMMUNE_RESPONSE	16	-0.752765817593168	-1.83976497512871	0.000812834837051271	0.00965201489719078
402	GO_RESPONSE_TO_INTERLEUKIN_1	178	-0.432550101432239	-1.57987138557442	0.000814293806646526	0.00965201489719078
403	GO_MRNA_3_END_PROCESSING	98	0.427715814001368	1.701152920752	0.000824885395020938	0.00975329753666196
404	GO_RETINOL_METABOLIC_PROCESS	34	0.597954806064797	1.93232100296293	0.000827739865632303	0.00976282292014338
405	GO_ALPHA_BETA_T_CELL_ACTIVATION_INVOLVED_IN_IMMUNE_RESPONSE	54	-0.568985599401007	-1.7717759949708	0.000834071326326577	0.00981320955542257
406	GO_POSITIVE_REGULATION_OF_RECEPTOR_SIGNALING_PATHWAY_VIA_STAT	56	-0.563511392880455	-1.76514885756323	0.000847112193147126	0.00994209261168979
407	GO_RESPONSE_TO_VIRUS	292	-0.391577130632999	-1.49178315659573	0.000854283352415644	0.0100016220497802
408	GO_CHROMATIN_ASSEMBLY_OR_DISASSEMBLY	167	0.360968358821308	1.5526951655958	0.000861267311160901	0.0100586733766708
409	GO_I_KAPPAB_KINASE_NF_KAPPAB_SIGNALING	264	-0.399015836972028	-1.50879927972242	0.000868412070480145	0.0101173191096281
410	GO_REGULATION_OF_HAIR_CYCLE	27	0.636927106487279	1.94808102372806	0.000871131760160241	0.0101242508223501
411	GO_RESPONSE_TO_CATECHOLAMINE	64	-0.54462835039624	-1.74370928965157	0.000884117891467377	0.0102501745811242
412	GO_NEGATIVE_REGULATION_OF_BLOOD_PRESSURE	31	-0.645315317098395	-1.81574907825543	0.000897807506503159	0.0103836232244843
413	GO_REGULATION_OF_GRANULOCYTE_CHEMOTAXIS	49	-0.578614873085954	-1.77221092289912	0.000907504953229675	0.0104703658647443
414	GO_COAGULATION	263	-0.398909321235822	-1.50792021762003	0.000918192415058803	0.0105645681947411
415	GO_REGULATION_OF_NATURAL_KILLER_CELL_MEDIATED_IMMUNITY	31	-0.64481673036888	-1.81434618517268	0.000920104050538833	0.0105645681947411
416	GO_REGULATION_OF_TELOMERE_MAINTENANCE	80	0.45310590461256	1.74023922801259	0.000925035151335751	0.0105956550387376
417	GO_REGULATION_OF_PHOSPHATIDYLINOSITOL_3_KINASE_SIGNALING	105	-0.483261726101764	-1.6615912215514	0.000970720623296786	0.0110922872182474
418	GO_POSITIVE_REGULATION_OF_CHEMOKINE_PRODUCTION	50	-0.575149344061147	-1.76745244415066	0.000974346428661813	0.0111070830922812
419	GO_REGULATION_OF_VIRAL_ENTRY_INTO_HOST_CELL	32	-0.63828981814758	-1.80690581455877	0.00098120590502164	0.0111418638214342
420	GO_NUCLEAR_TRANSPORT	334	0.297361805669756	1.38108438135234	0.000982074040923895	0.0111418638214342
421	GO_B_CELL_ACTIVATION_INVOLVED_IN_IMMUNE_RESPONSE	69	-0.532582358557464	-1.72532022429642	0.000995097325372555	0.0112627998940623
422	GO_ACTIVATION_OF_INNATE_IMMUNE_RESPONSE	124	-0.464081793150174	-1.6294356833947	0.00100332911554303	0.0113290597999113
423	GO_MATURE_B_CELL_DIFFERENTIATION	24	-0.683044833768104	-1.82417313847218	0.00101790815289408	0.0114665067341378
424	GO_REGULATION_OF_INFLAMMATORY_RESPONSE_TO_ANTIGENIC_STIMULUS	19	-0.721111716375045	-1.83178519800583	0.00103570847466113	0.0116153720320803
425	GO_REGULATION_OF_TOLL_LIKE_RECEPTOR_SIGNALING_PATHWAY	62	-0.54568567087539	-1.73809313079091	0.00103599855480254	0.0116153720320803
426	GO_SOMITOGENESIS	53	0.51458091048202	1.82854670928598	0.00104056070348958	0.0116391355683753
427	GO_SECONDARY_METABOLIC_PROCESS	44	0.543582259713762	1.85820682745725	0.00104752563768957	0.0116896010856928
428	GO_CELL_RECOGNITION	104	-0.482723417029182	-1.65762849458572	0.0010587511323286	0.0117872643587518
429	GO_MAINTENANCE_OF_LOCATION	278	-0.392796464810412	-1.49118462320627	0.00106611822906534	0.0118416162272642
430	GO_MULTICELLULAR_ORGANISMAL_SIGNALING	133	-0.455618182798005	-1.61295432752877	0.00108415874444092	0.0120139916680488
431	GO_REGULATION_OF_IMMUNOGLOBULIN_PRODUCTION	57	-0.555247552469023	-1.74437092868795	0.00109849213277643	0.0121224923785674
432	GO_ELASTIC_FIBER_ASSEMBLY	10	-0.823295778406911	-1.80104115048319	0.00109903813379667	0.0121224923785674
433	GO_DETECTION_OF_MOLECULE_OF_BACTERIAL_ORIGIN	11	-0.806755100621267	-1.80545419154711	0.00110620563225175	0.0121733714496064
434	GO_POSITIVE_REGULATION_OF_SECRETION	274	-0.392758260962047	-1.48944750655761	0.00114376209748372	0.0125576645034791
435	GO_RESPIRATORY_BURST_INVOLVED_IN_DEFENSE_RESPONSE	11	-0.805592184405415	-1.80285167691199	0.00115731200274326	0.0126772222829233
436	GO_KERATINOCYTE_PROLIFERATION	39	0.561956472211876	1.8720104415543	0.001173909538015	0.0128080277842726
437	GO_POSITIVE_REGULATION_OF_INTERLEUKIN_8_PRODUCTION	48	-0.576930866899943	-1.76079763695393	0.00117552312191814	0.0128080277842726
438	GO_RESPONSE_TO_ISOQUINOLINE_ALKALOID	21	-0.701932943227041	-1.82207061938153	0.0011787740130672	0.0128080277842726
439	GO_REGULATION_OF_ACUTE_INFLAMMATORY_RESPONSE	35	-0.621985933640237	-1.7918916866787	0.00118000507813131	0.0128080277842726
440	GO_PRODUCTION_OF_MOLECULAR_MEDIATOR_INVOLVED_IN_INFLAMMATORY_RESPONSE	61	-0.544613139472401	-1.73003444329224	0.00119181991861612	0.0129068679822859
441	GO_CARBOHYDRATE_DERIVATIVE_CATABOLIC_PROCESS	165	-0.434418363390806	-1.57465950455987	0.00119497965433842	0.0129117416166045
442	GO_SEX_DIFFERENTIATION	206	0.338109986541135	1.49297341117207	0.00119971562296345	0.0129335858448435
443	GO_MUSCLE_CELL_MIGRATION	77	-0.514626643880042	-1.69487991888233	0.00120800552838614	0.0129850485930006
444	GO_MUSCLE_ORGAN_DEVELOPMENT	303	-0.385220119286877	-1.47139555057936	0.00121110653997532	0.0129850485930006
445	GO_MRNA_EXPORT_FROM_NUCLEUS	107	0.406862052089222	1.6414261571208	0.00121266455905252	0.0129850485930006
446	GO_CELLULAR_HORMONE_METABOLIC_PROCESS	100	0.415725245950115	1.65905527008799	0.00122061194560079	0.0130408428717214
447	GO_REGULATION_OF_ALPHA_BETA_T_CELL_DIFFERENTIATION	55	-0.557860041133923	-1.74235163867592	0.00122693760265007	0.0130612156436961
448	GO_OSTEOCLAST_DEVELOPMENT	16	-0.743552757068482	-1.81724819013274	0.0012280009671303	0.0130612156436961
449	GO_HISTONE_H3_K4_METHYLATION	49	0.519952102327661	1.81738962087414	0.00124671102478269	0.0132306860425156
450	GO_CELL_CYCLE_G1_S_PHASE_TRANSITION	254	0.318418465828151	1.43970025718132	0.00126410835214447	0.0133855028843742
451	GO_DNA_INTEGRITY_CHECKPOINT	155	0.363059266978375	1.54602247780951	0.00126887751774353	0.0134062114679555
452	GO_RELEASE_OF_SEQUESTERED_CALCIUM_ION_INTO_CYTOSOL_BY_ENDOPLASMIC_RETICULUM	28	-0.653121094423921	-1.80034715385758	0.00127828583373562	0.0134668719373171
453	GO_T_CELL_ACTIVATION_VIA_T_CELL_RECEPTOR_CONTACT_WITH_ANTIGEN_BOUND_TO_MHC_MOLECULE_ON_ANTIGEN_PRESENTING_CELL	10	-0.819445648363822	-1.79261860924809	0.00128027135101881	0.0134668719373171
454	GO_EXTRACELLULAR_MATRIX_ASSEMBLY	39	-0.603118918260257	-1.77321162833574	0.00129144097853831	0.0135544411073459
455	GO_REGULATION_OF_EPIDERMAL_CELL_DIFFERENTIATION	55	0.502767250964797	1.80046914648216	0.0012984974529473	0.0135793744174568
456	GO_NEGATIVE_REGULATION_OF_HEMOPOIESIS	127	-0.457431926856061	-1.61063061154861	0.00129951620868003	0.0135793744174568
457	GO_REGULATION_OF_MONONUCLEAR_CELL_MIGRATION	45	-0.582813896709336	-1.75855308804691	0.00131771825331816	0.0137394474333939
458	GO_RESPONSE_TO_MACROPHAGE_COLONY_STIMULATING_FACTOR	10	-0.818376101312906	-1.79027886902156	0.00133846550333785	0.0139253015794866
459	GO_HOMEOSTASIS_OF_NUMBER_OF_CELLS	224	-0.406177851181931	-1.51553118158025	0.00135355743244788	0.0140457084933411
460	GO_REGULATION_OF_LYMPHOCYTE_MIGRATION	56	-0.553427750939237	-1.73356275428741	0.0013559340833026	0.0140457084933411
461	GO_POSITIVE_REGULATION_OF_CELLULAR_EXTRAVASATION	19	-0.714927322722478	-1.81607545360123	0.0013626919659061	0.0140850915781835
462	GO_POSITIVE_REGULATION_OF_TYROSINE_PHOSPHORYLATION_OF_STAT_PROTEIN	40	-0.597656039272067	-1.76548168498205	0.00140429146849591	0.0144554557634585
463	GO_REGULATION_OF_CARDIAC_MUSCLE_CONTRACTION_BY_CALCIUM_ION_SIGNALING	24	-0.675255740807568	-1.8033712035929	0.00140459097974424	0.0144554557634585
464	GO_REACTIVE_OXYGEN_SPECIES_METABOLIC_PROCESS	225	-0.405237407232407	-1.51260389566378	0.00140772328182346	0.0144564686161396
465	GO_REGULATION_OF_CENTROSOME_CYCLE	57	0.494890420338785	1.78545300658378	0.00141778472039337	0.0145156402563558
466	GO_SULFUR_COMPOUND_TRANSPORT	40	0.552783328930442	1.8512807909736	0.00141957782989754	0.0145156402563558
467	GO_POSITIVE_REGULATION_OF_CALCIUM_ION_TRANSPORT_INTO_CYTOSOL	41	-0.593131174152661	-1.76000241267869	0.00147217064503258	0.0150211844188013
468	GO_REGULATION_OF_SYNAPSE_STRUCTURE_OR_ACTIVITY	171	0.352369275357862	1.52021557275	0.00148031436031995	0.0150702004489259
469	GO_MUSCLE_CELL_DEVELOPMENT	128	-0.45446070337218	-1.60165129450101	0.00148329989728148	0.0150702004489259
470	GO_RESPONSE_TO_TYPE_I_INTERFERON	82	-0.502886431422417	-1.67145335737148	0.0015083751045653	0.0152923561133057
471	GO_MYD88_DEPENDENT_TOLL_LIKE_RECEPTOR_SIGNALING_PATHWAY	35	-0.615594253553784	-1.77347776798476	0.00151756871988529	0.0153528979835529
472	GO_TYPE_2_IMMUNE_RESPONSE	31	-0.632923873038039	-1.78088278493387	0.00152954292084727	0.0154412542750789
473	GO_IMMUNOGLOBULIN_SECRETION	18	-0.718941354901525	-1.80416216697037	0.00158292580074646	0.0159391959222833
474	GO_HIPPOCAMPUS_DEVELOPMENT	62	0.478029949743771	1.75317609175461	0.00158555695008652	0.0159391959222833
475	GO_NEGATIVE_REGULATION_OF_LEUKOCYTE_DIFFERENTIATION	87	-0.495323754214612	-1.66016285499708	0.00159672605825567	0.0160069838034358
476	GO_POSITIVE_REGULATION_OF_NEUTROPHIL_MIGRATION	31	-0.631631286163667	-1.77724578242747	0.00159940542549238	0.0160069838034358
477	GO_AXIS_SPECIFICATION	69	0.462207832287281	1.72840364678865	0.00160237802187594	0.0160069838034358
478	GO_TYROSINE_PHOSPHORYLATION_OF_STAT_PROTEIN	52	-0.559186616497636	-1.73006213707563	0.00160888214868309	0.0160383335532949
479	GO_REGULATION_OF_VASCULAR_ASSOCIATED_SMOOTH_MUSCLE_CELL_PROLIFERATION	48	-0.569348367625081	-1.73765578830034	0.00164036339488817	0.0163180199929898
480	GO_REGULATION_OF_BLOOD_PRESSURE	131	-0.449844252444295	-1.58970121385906	0.00166413535788764	0.0165141229740171
481	GO_SPINDLE_ASSEMBLY	109	0.398384738789524	1.61217687515644	0.00166700800640131	0.0165141229740171
482	GO_NUCLEAR_PORE_ORGANIZATION	14	0.741925911054374	1.92012876932752	0.0016798182215517	0.0166065017130578
483	GO_POSITIVE_REGULATION_OF_LIPID_KINASE_ACTIVITY	32	-0.625866629606147	-1.77173757127389	0.00168968992707654	0.0166695082867903
484	GO_ANTERIOR_POSTERIOR_AXIS_SPECIFICATION	38	0.557081090544814	1.84476706730027	0.00169862539541115	0.0167230372089548
485	GO_CENTRIOLE_ASSEMBLY	36	0.565209904312915	1.84952899339694	0.00170967721546989	0.0167971380035341
486	GO_ODONTOGENESIS	105	0.402838749929124	1.6203106026003	0.00173374207899508	0.0169985205893242
487	GO_NEGATIVE_REGULATION_OF_ION_TRANSMEMBRANE_TRANSPORT	76	-0.508375016370359	-1.67096129005535	0.00176263532619404	0.0172463189513647
488	GO_NEGATIVE_REGULATION_OF_LEUKOCYTE_APOPTOTIC_PROCESS	43	-0.581854694307159	-1.74144451494493	0.00180315918071551	0.0176066670002242
489	GO_INOSITOL_LIPID_MEDIATED_SIGNALING	161	-0.429327690678805	-1.55207865550125	0.00181712623520892	0.0177067617807167
490	GO_PROTEIN_LOCALIZATION_TO_CHROMOSOME	83	0.432345272833567	1.67149998674719	0.00182118928672871	0.0177101366352292
491	GO_BRANCHED_CHAIN_AMINO_ACID_TRANSPORT	10	0.799656492627114	1.88767133260122	0.00182904799181068	0.0177503333624805
492	GO_REGULATION_OF_CELL_DIVISION	137	0.37084806905081	1.55196120943094	0.00183745119270269	0.0177768029034612
493	GO_STRIATED_MUSCLE_CELL_DIFFERENTIATION	215	-0.405533160650909	-1.50777710525218	0.00183923690060994	0.0177768029034612
494	GO_POSITIVE_REGULATION_OF_OSTEOBLAST_PROLIFERATION	10	-0.809802851756835	-1.77152403552329	0.00187551439473925	0.0180907410747622
495	GO_OSTEOCLAST_DIFFERENTIATION	82	-0.498685063197631	-1.65748918855306	0.00187987010848445	0.0180961233675321
496	GO_NEGATIVE_REGULATION_OF_LEUKOCYTE_MEDIATED_CYTOTOXICITY	18	-0.714458643017401	-1.79291293345275	0.00190234323370027	0.0182755352995601
497	GO_SUPEROXIDE_METABOLIC_PROCESS	61	-0.533990161710638	-1.69628917332688	0.00193242147909103	0.0185271395329352
498	GO_POSITIVE_REGULATION_OF_NITRIC_OXIDE_SYNTHASE_BIOSYNTHETIC_PROCESS	15	-0.742386756969682	-1.78729452940153	0.00196130858508797	0.0187663361605305
499	GO_ACTIVATED_T_CELL_PROLIFERATION	35	-0.609116776930997	-1.7548166763374	0.00197401347025697	0.0188500484684859
500	GO_REGULATION_OF_HAIR_FOLLICLE_DEVELOPMENT	19	0.681087060177247	1.90792409337682	0.00197879310249261	0.0188578982667546
501	GO_MUSCLE_HYPERTROPHY	66	-0.523868452995776	-1.68531188227224	0.00198777484548952	0.0189056829116917
502	GO_REGULATION_OF_MICROGLIAL_CELL_ACTIVATION	14	-0.75260186434644	-1.78324591716121	0.00202515317639471	0.0192228184970534
503	GO_ANTIGEN_PROCESSING_AND_PRESENTATION_OF_PEPTIDE_OR_POLYSACCHARIDE_ANTIGEN_VIA_MHC_CLASS_II	98	-0.475978854843113	-1.62166510914625	0.00204715525095964	0.019381336597295
504	GO_BETA_CATENIN_TCF_COMPLEX_ASSEMBLY	30	0.594535279969281	1.8655527497344	0.00204998817314515	0.019381336597295
505	GO_NEGATIVE_REGULATION_OF_T_CELL_RECEPTOR_SIGNALING_PATHWAY	22	-0.680584666809681	-1.7839568179723	0.00205772742978429	0.0194159825800439
506	GO_REGULATION_OF_MACROPHAGE_ACTIVATION	45	-0.573113860779236	-1.72928469167655	0.00206276327654561	0.0194250336220155
507	GO_REGULATION_OF_TRANSPORTER_ACTIVITY	208	-0.405652559619742	-1.50375560517107	0.0021382767706017	0.0200964276369173
508	GO_STRIATED_MUSCLE_CONTRACTION	121	-0.452814151004438	-1.5850592446543	0.00217480713386592	0.0203995196710061
509	GO_REGULATION_OF_PHOSPHOLIPASE_C_ACTIVITY	37	-0.598286477513914	-1.74195266628952	0.00218133992012446	0.0204205986628548
510	GO_RECEPTOR_MEDIATED_ENDOCYTOSIS	216	-0.40223365525305	-1.49610133116019	0.00220448778111814	0.0205968319157411
511	GO_REGULATION_OF_LIPOPROTEIN_LIPASE_ACTIVITY	15	-0.73910192169083	-1.77938629549412	0.00223188911641847	0.0207792757034568
512	GO_REGULATION_OF_DEFENSE_RESPONSE_TO_BACTERIUM	14	0.733436796896428	1.89815866142603	0.00223273644494646	0.0207792757034568
513	GO_REGULATION_OF_DEFENSE_RESPONSE_TO_VIRUS_BY_VIRUS	29	-0.633854367503869	-1.75972001754839	0.00224591495189037	0.0208611788416328
514	GO_TRIGLYCERIDE_METABOLIC_PROCESS	75	-0.504672439851263	-1.65556523452326	0.002253723978823	0.0208929859126295
515	GO_REGULATION_OF_EXOCYTOSIS	172	-0.42050641354835	-1.53071921496573	0.00226439342116651	0.020951135246327
516	GO_DESMOSOME_ORGANIZATION	10	0.793592349507502	1.87335629954737	0.00228066477991209	0.0210607900703122
517	GO_NEGATIVE_REGULATION_OF_EPIDERMIS_DEVELOPMENT	14	0.732359156286913	1.89536969192585	0.00229066121120686	0.0211121869853012
518	GO_ATTACHMENT_OF_SPINDLE_MICROTUBULES_TO_KINETOCHORE	32	0.576881517631325	1.83796287734857	0.00232999920079183	0.0214332938065117
519	GO_GLUTAMATE_METABOLIC_PROCESS	25	0.622106738151657	1.86751683293122	0.00234691140628098	0.0215472694622907
520	GO_CARDIAC_CONDUCTION	104	-0.467710765566203	-1.60607640913383	0.00235957532740382	0.021599922040563
521	GO_NEGATIVE_REGULATION_OF_LEUKOCYTE_DEGRANULATION	11	-0.786182216281219	-1.7594137013967	0.00236408178338153	0.021599922040563
522	GO_POSITIVE_REGULATION_OF_ALPHA_BETA_T_CELL_DIFFERENTIATION	42	-0.578890187175888	-1.72529938133862	0.00236624539458003	0.021599922040563
523	GO_NEGATIVE_REGULATION_OF_PHAGOCYTOSIS	18	-0.707853035806297	-1.77633635660279	0.00239956445938206	0.0218621886213299
524	GO_RESPONSE_TO_EPINEPHRINE	12	-0.772396271885321	-1.76446378376834	0.00240802128094946	0.0218973690910767
525	GO_DNA_RECOMBINATION	250	0.309588019280118	1.39710228327977	0.00243512264486314	0.0221016369576626
526	GO_CELLULAR_RESPONSE_TO_EPINEPHRINE_STIMULUS	11	-0.785104307316569	-1.75700142627524	0.00244816000580305	0.0221777232464858
527	GO_POSITIVE_REGULATION_OF_TOLL_LIKE_RECEPTOR_SIGNALING_PATHWAY	23	-0.668167356947543	-1.76842616498589	0.002467475236959	0.0223102836890126
528	GO_ODONTOGENESIS_OF_DENTIN_CONTAINING_TOOTH	70	0.448678492176219	1.68286982353887	0.00247652741869642	0.0223497218751675
529	GO_RNA_POLYADENYLATION	46	0.512470602535694	1.76799091447131	0.0025205597940304	0.0227040971995365
530	GO_NEGATIVE_REGULATION_OF_T_CELL_PROLIFERATION	55	-0.541160875914488	-1.6901955139507	0.00257198358154619	0.0231235882378634
531	GO_NEURAL_TUBE_FORMATION	97	0.404510686673417	1.60612977026618	0.00259173067524	0.0232572441949503
532	GO_POSITIVE_REGULATION_OF_MACROPHAGE_DERIVED_FOAM_CELL_DIFFERENTIATION	14	-0.745751571119807	-1.76701454967934	0.00260883585940019	0.0233667347181239
533	GO_MORPHOGENESIS_OF_EMBRYONIC_EPITHELIUM	131	0.369289699391017	1.5361351891717	0.00264655708432314	0.0236601210258907
534	GO_POSITIVE_REGULATION_OF_CHROMOSOME_ORGANIZATION	170	0.341824981696412	1.473649712478	0.00267100441158786	0.0238339625865471
535	GO_ACUTE_INFLAMMATORY_RESPONSE_TO_ANTIGENIC_STIMULUS	17	-0.714020807198021	-1.76879751780705	0.00268464024870912	0.0238553128354324
536	GO_POSITIVE_REGULATION_OF_LEUKOCYTE_APOPTOTIC_PROCESS	25	-0.652526453541756	-1.75743389425879	0.00268950590412756	0.0238553128354324
537	GO_REGULATION_OF_CHROMOSOME_SEPARATION	61	0.466570389936037	1.7057589589991	0.0026913776235394	0.0238553128354324
538	GO_POSITIVE_REGULATION_OF_PHOSPHATASE_ACTIVITY	31	-0.618752759455547	-1.74100896551028	0.00269342251950948	0.0238553128354324
539	GO_POSITIVE_REGULATION_OF_VASCULATURE_DEVELOPMENT	165	-0.421292055005744	-1.52707987165258	0.0027131524088023	0.0239854753765176
540	GO_ORGANIC_ACID_TRANSPORT	238	0.313164030618676	1.40584556894413	0.00273745754406124	0.0241486455477043
541	GO_CALCIUM_ION_IMPORT	59	-0.530254575950443	-1.67523984762637	0.00274174548610872	0.0241486455477043
542	GO_EPITHELIAL_TUBE_FORMATION	114	0.382867111265711	1.56005312102379	0.0027557093019847	0.02422685391874
543	GO_HOMOPHILIC_CELL_ADHESION_VIA_PLASMA_MEMBRANE_ADHESION_MOLECULES	133	0.365891100660959	1.52514216072702	0.0028154964926958	0.024706889111778
544	GO_CD4_POSITIVE_OR_CD8_POSITIVE_ALPHA_BETA_T_CELL_LINEAGE_COMMITMENT	19	-0.695477925183849	-1.76666962963198	0.00282707736210371	0.0247385644733786
545	GO_POSITIVE_REGULATION_OF_CYTOKINE_BIOSYNTHETIC_PROCESS	32	-0.61262255866863	-1.73424552909331	0.00282948953577993	0.0247385644733786
546	GO_SEQUESTERING_OF_METAL_ION	11	0.769691731165036	1.86547417091602	0.00286967020397789	0.0250140129883502
547	GO_REGULATION_OF_MUSCLE_CONTRACTION	121	-0.447546421771194	-1.56661975264424	0.00287149320139088	0.0250140129883502
548	GO_NEGATIVE_REGULATION_OF_VASCULAR_ASSOCIATED_SMOOTH_MUSCLE_CELL_PROLIFERATION	17	-0.711980465115782	-1.76374311046463	0.00288092290840248	0.0250503606907624
549	GO_POSITIVE_REGULATION_OF_ACUTE_INFLAMMATORY_RESPONSE	22	-0.671164607864298	-1.75926484473099	0.00290148822745446	0.025183226600766
550	GO_MEIOTIC_CHROMOSOME_SEPARATION	18	0.678998460227563	1.8763321531645	0.00291656377753999	0.0252680479999601
551	GO_ENDOTHELIAL_CELL_CHEMOTAXIS	24	-0.656306936085924	-1.75276559343304	0.00292686803722548	0.0253112998137558
552	GO_POSITIVE_REGULATION_OF_GTPASE_ACTIVITY	372	-0.360582991184009	-1.3954086560738	0.00297588650347312	0.0256885854874084
553	GO_GLYCOSIDE_METABOLIC_PROCESS	18	0.677869100120765	1.87321129972372	0.00298241281861333	0.0256983672345253
554	GO_REGULATION_OF_CYTOKINE_PRODUCTION_INVOLVED_IN_IMMUNE_RESPONSE	70	-0.50745287697102	-1.64731171514766	0.00300086027353737	0.0258106483815985
555	GO_REGULATION_OF_B_CELL_MEDIATED_IMMUNITY	47	-0.557697706446395	-1.69602612884675	0.00300786377945731	0.0258220339310502
556	GO_NEGATIVE_REGULATION_OF_PEPTIDYL_TYROSINE_PHOSPHORYLATION	50	-0.549694989494202	-1.68923039337694	0.00301302221734815	0.0258220339310502
557	GO_REGULATION_OF_TOLERANCE_INDUCTION	16	-0.72019413270739	-1.76015954720773	0.00302387284781696	0.0258684993175005
558	GO_SMOOTH_MUSCLE_CONTRACTION	79	-0.492522998490684	-1.62841334528952	0.00304733966717544	0.0259786440220042
559	GO_REGULATION_OF_PATTERN_RECOGNITION_RECEPTOR_SIGNALING_PATHWAY	84	-0.485498842452808	-1.61944767926067	0.00304765204791193	0.0259786440220042
560	GO_NEGATIVE_REGULATION_OF_LYMPHOCYTE_MEDIATED_IMMUNITY	34	-0.601965659824186	-1.72438238321338	0.00306051028151685	0.0260416633775496
561	GO_NEGATIVE_REGULATION_OF_AMYLOID_PRECURSOR_PROTEIN_CATABOLIC_PROCESS	16	-0.719742484986641	-1.75905571698815	0.00306841174299785	0.0260623564267108
562	GO_NEGATIVE_REGULATION_OF_MYELOID_CELL_DIFFERENTIATION	78	-0.493730014331124	-1.62928790302855	0.00308217497576302	0.0261326757286669
563	GO_NATURAL_KILLER_CELL_ACTIVATION	54	-0.539136523776789	-1.67882834265986	0.00310931764889357	0.0263159832983621
564	GO_CELL_MORPHOGENESIS_INVOLVED_IN_NEURON_DIFFERENTIATION	489	0.264245363598011	1.26851236091532	0.00312368461862248	0.0263907042690356
565	GO_REGULATION_OF_MEMBRANE_POTENTIAL	275	-0.379006821776463	-1.43764294264868	0.00315297612221791	0.0265910287121563
566	GO_RECEPTOR_SIGNALING_PATHWAY_VIA_STAT	102	-0.463645564512099	-1.58804439652554	0.0031804526746342	0.026731150694837
567	GO_NEGATIVE_REGULATION_OF_EPIDERMAL_CELL_DIFFERENTIATION	10	0.78304343112674	1.8484544935833	0.00318138937395877	0.026731150694837
568	GO_MUSCLE_CELL_PROLIFERATION	166	-0.417571951692676	-1.51442835045993	0.00319045604333395	0.026731150694837
569	GO_AROMATIC_AMINO_ACID_TRANSPORT	11	0.766347082732364	1.85736786678242	0.00319755989070344	0.026731150694837
570	GO_REGULATION_OF_MICROTUBULE_CYTOSKELETON_ORGANIZATION	177	0.33566385747912	1.4547457186514	0.0031976402719952	0.026731150694837
571	GO_PEPTIDE_CROSS_LINKING	25	0.612184397412785	1.83773072515335	0.00322153677508134	0.0268837525976578
572	GO_POSITIVE_REGULATION_OF_CHEMOKINE_SECRETION	10	-0.793896539464126	-1.73672740016699	0.00323226948880594	0.0269261610387418
573	GO_DNA_DEPENDENT_DNA_REPLICATION_MAINTENANCE_OF_FIDELITY	43	0.515646777703138	1.75415828505753	0.00324073920664849	0.0269496026521467
574	GO_POSITIVE_REGULATION_OF_LIPID_STORAGE	21	-0.675091158453043	-1.75239497888	0.00325905456438027	0.0270546951206829
575	GO_REGULATION_OF_TRANSCRIPTION_INVOLVED_IN_G1_S_TRANSITION_OF_MITOTIC_CELL_CYCLE	32	0.566508061098409	1.80491271464692	0.00326753186074105	0.0270778944633584
576	GO_SENSORY_ORGAN_DEVELOPMENT	420	0.272934143056199	1.29435769428297	0.0032937624373842	0.0272168418424134
577	GO_POSITIVE_REGULATION_OF_RESPONSE_TO_BIOTIC_STIMULUS	204	-0.400139888622809	-1.48071892677651	0.00329572250641607	0.0272168418424134
578	GO_TELOMERE_MAINTENANCE_VIA_TELOMERE_LENGTHENING	79	0.425351381049945	1.62987410988643	0.00331167795771682	0.027301289737925
579	GO_FEMALE_MEIOTIC_NUCLEAR_DIVISION	25	0.611069437753807	1.83438370155838	0.00332649181933738	0.0273760509829752
580	GO_HISTONE_SERINE_PHOSPHORYLATION	11	0.765074293551275	1.85428305341337	0.00334498316070407	0.0274807668288878
581	GO_NEGATIVE_REGULATION_OF_NEUROINFLAMMATORY_RESPONSE	10	-0.792797055935114	-1.73432217092622	0.00337858621463666	0.0277090590580786
582	GO_ENTRY_INTO_HOST	132	-0.43645367038389	-1.5438316597643	0.00347103878925836	0.0283973742148954
583	GO_CELL_MATRIX_ADHESION	202	-0.399887315373246	-1.47836865969037	0.00347443214423589	0.0283973742148954
584	GO_NITRIC_OXIDE_SYNTHASE_BIOSYNTHETIC_PROCESS	19	-0.689298922196984	-1.7509735787251	0.0034857378875302	0.0284409949213722
585	GO_NUCLEOBASE_BIOSYNTHETIC_PROCESS	18	0.671270095223341	1.85497572807931	0.00353938595769199	0.0288293574160724
586	GO_NEGATIVE_REGULATION_OF_VIRAL_ENTRY_INTO_HOST_CELL	15	-0.72559644047567	-1.74687187835754	0.0035463661354856	0.0288369191733598
587	GO_REGULATION_OF_LIPID_KINASE_ACTIVITY	58	-0.526313835555814	-1.65822674433688	0.00357790642780828	0.0290209023582148
588	GO_METANEPHRIC_EPITHELIUM_DEVELOPMENT	19	-0.68852807084758	-1.74901544372377	0.00358117326057299	0.0290209023582148
589	GO_NEGATIVE_REGULATION_OF_RNA_CATABOLIC_PROCESS	55	0.474838366606186	1.70045249964041	0.00358870449907964	0.0290325584687852
590	GO_NEGATIVE_REGULATION_OF_NOTCH_SIGNALING_PATHWAY	36	0.541598164135365	1.77226460416791	0.0036058072141426	0.0291085875060216
591	GO_NEGATIVE_REGULATION_OF_CATION_CHANNEL_ACTIVITY	33	-0.601784837398287	-1.71400048530077	0.00361581620364419	0.0291085875060216
592	GO_METAPHASE_ANAPHASE_TRANSITION_OF_CELL_CYCLE	56	0.472407854166592	1.69807257043362	0.00361642891995063	0.0291085875060216
593	GO_NEGATIVE_REGULATION_OF_OXIDOREDUCTASE_ACTIVITY	21	-0.671955938706597	-1.74425660634681	0.00364939760155889	0.0293244174897608
594	GO_TERPENOID_BIOSYNTHETIC_PROCESS	12	0.746329152521437	1.85314216943814	0.00366203408647026	0.0293764182189071
595	GO_INTERMEDIATE_FILAMENT_ORGANIZATION	17	0.680365334667909	1.85318135013761	0.00372291315918101	0.0297884961419414
596	GO_REGULATION_OF_MAP_KINASE_ACTIVITY	300	-0.370866894615301	-1.41562226807691	0.00372590633800568	0.0297884961419414
597	GO_REGULATION_OF_AXONOGENESIS	158	0.344069984607849	1.46936988782651	0.00377817891776164	0.0301558166551662
598	GO_REGULATION_OF_TYPE_2_IMMUNE_RESPONSE	26	-0.635892472561912	-1.72688201904804	0.00383188204651896	0.0305333076114763
599	GO_RESPONSE_TO_SALT	14	0.714936213595886	1.85027854062768	0.00395994765707485	0.0315010861201363
600	GO_ANTIGEN_PROCESSING_AND_PRESENTATION_OF_ENDOGENOUS_ANTIGEN	21	-0.669094533726889	-1.7368289994878	0.0040273487962874	0.0319822021609809
601	GO_WATER_HOMEOSTASIS	57	0.466405437972621	1.68268561542406	0.00403689847867731	0.0319822021609809
602	GO_POSITIVE_REGULATION_OF_CALCIUM_ION_TRANSMEMBRANE_TRANSPORTER_ACTIVITY	36	-0.586019678036712	-1.69732892599233	0.00404056363083117	0.0319822021609809
603	GO_BRAIN_MORPHOGENESIS	23	0.619295569252649	1.82107920048233	0.00410060534111015	0.0323924358495542
604	GO_GENITALIA_DEVELOPMENT	39	0.525437427607611	1.7503568327869	0.00411190840925583	0.0323924358495542
605	GO_DNA_STRAND_ELONGATION_INVOLVED_IN_DNA_REPLICATION	19	0.655890528894671	1.83734123853439	0.00411278566400426	0.0323924358495542
606	GO_GRANULOCYTE_DIFFERENTIATION	30	-0.612592074911087	-1.71243046969824	0.00412387130656895	0.0324261497950512
607	GO_MITOCHONDRION_LOCALIZATION	42	0.512223099753269	1.7335880393296	0.0042004348685511	0.0329737597177034
608	GO_NEGATIVE_REGULATION_OF_AMYLOID_BETA_FORMATION	14	-0.730873734882163	-1.73176239049154	0.00424379232505643	0.0332593263633123
609	GO_POSITIVE_REGULATION_OF_CYTOKINE_SECRETION	49	-0.54355642624581	-1.66483213725088	0.00426978262156198	0.0334080692803659
610	GO_NEURON_FATE_COMMITMENT	34	0.547649907877653	1.76975819665547	0.00429428952846834	0.0335114781458153
611	GO_CELLULAR_RESPONSE_TO_CAMP	37	-0.580920048096362	-1.69138909989648	0.00429706466885481	0.0335114781458153
612	GO_REGULATION_OF_OSTEOCLAST_DEVELOPMENT	10	-0.784761323097214	-1.71674320854729	0.00438451370472287	0.0341375944493537
613	GO_NEGATIVE_REGULATION_OF_NERVOUS_SYSTEM_DEVELOPMENT	241	0.305348343291732	1.37238957433327	0.00440068493150685	0.0341856747800884
614	GO_POSITIVE_REGULATION_OF_PHOSPHATIDYLINOSITOL_3_KINASE_SIGNALING	71	-0.496399663797132	-1.61480455981297	0.00440503763168401	0.0341856747800884
615	GO_DETECTION_OF_BIOTIC_STIMULUS	31	-0.605208758243691	-1.70289967681883	0.00443403939056113	0.0343547930016647
616	GO_REGULATION_OF_GENE_SILENCING	114	0.373025625353398	1.51995241672913	0.00445115456402138	0.0344314147687693
617	GO_INTERLEUKIN_4_PRODUCTION	29	-0.615346411165505	-1.7083378343179	0.004487335077326	0.034655026974811
618	GO_GLUTAMINE_FAMILY_AMINO_ACID_METABOLIC_PROCESS	57	0.463105808444932	1.67078129636936	0.00457443009022594	0.0352397703338807
619	GO_NEGATIVE_REGULATION_OF_INTERLEUKIN_12_PRODUCTION	14	-0.728587637824816	-1.72634561777694	0.00458078039342148	0.0352397703338807
620	GO_T_CELL_LINEAGE_COMMITMENT	24	-0.643461987541269	-1.71846124188564	0.00458975703174314	0.0352397703338807
621	GO_NEGATIVE_REGULATION_OF_PLATELET_DERIVED_GROWTH_FACTOR_RECEPTOR_SIGNALING_PATHWAY	13	-0.740836904988416	-1.72443523466895	0.00459904932403235	0.0352397703338807
622	GO_AXONAL_TRANSPORT_OF_MITOCHONDRION	12	0.738110739551728	1.83273577423225	0.004600028782303	0.0352397703338807
623	GO_NEGATIVE_REGULATION_OF_MYELOID_LEUKOCYTE_DIFFERENTIATION	43	-0.558170614070049	-1.67055995901719	0.00461746242940968	0.0353165465106535
624	GO_REGULATION_OF_SYNCYTIUM_FORMATION_BY_PLASMA_MEMBRANE_FUSION	21	-0.66438999253217	-1.72461699779835	0.00463300009603678	0.035378598489768
625	GO_RETINA_LAYER_FORMATION	15	0.696165641449139	1.83435385825858	0.00465879457352984	0.0355186498285915
626	GO_REGULATION_OF_CELL_GROWTH_INVOLVED_IN_CARDIAC_MUSCLE_CELL_DEVELOPMENT	16	-0.706324783418532	-1.72626275958386	0.00474021098710917	0.0360318723008609
627	GO_CELL_CELL_RECOGNITION	46	-0.548925164423447	-1.66291696241798	0.00474123482321927	0.0360318723008609
628	GO_NCRNA_METABOLIC_PROCESS	463	0.26365471418735	1.26002062192807	0.00481830957639028	0.0364927845262889
629	GO_POSITIVE_REGULATION_OF_INFLAMMATORY_RESPONSE_TO_ANTIGENIC_STIMULUS	11	-0.766404325328527	-1.71515234365257	0.00482378193736008	0.0364927845262889
630	GO_SEROTONIN_TRANSPORT	13	-0.73948279231757	-1.72128328639856	0.00482485923432571	0.0364927845262889
631	GO_REGULATION_OF_CD4_POSITIVE_ALPHA_BETA_T_CELL_ACTIVATION	52	-0.531838652613581	-1.64545053256647	0.00484763186537993	0.0366069189200244
632	GO_REGULATION_OF_TELOMERE_MAINTENANCE_VIA_TELOMERE_LENGTHENING	61	0.450628940318249	1.64747778408634	0.00485850885127277	0.0366310042346753
633	GO_REGULATION_OF_MIRNA_METABOLIC_PROCESS	11	0.752043537078097	1.82270087753185	0.00487259325157273	0.0366791577310332
634	GO_INNATE_IMMUNE_RESPONSE_ACTIVATING_SIGNAL_TRANSDUCTION	98	-0.458684307594833	-1.56274239952239	0.00488721369704929	0.0367311881174131
635	GO_REGULATION_OF_CD4_POSITIVE_ALPHA_BETA_T_CELL_DIFFERENTIATION	40	-0.565825101645371	-1.6714527892577	0.00498292312226582	0.0373742732859507
636	GO_SARCOPLASMIC_RETICULUM_CALCIUM_ION_TRANSPORT	31	-0.602060691849528	-1.69404183863951	0.00499145299145299	0.0373742732859507
637	GO_MEMBRANE_DEPOLARIZATION_DURING_ACTION_POTENTIAL	24	-0.641108554365261	-1.71217604745824	0.00499630893665279	0.0373742732859507
638	GO_NOSE_DEVELOPMENT	12	0.735121807502481	1.82531422838572	0.00502662363027076	0.0375421028185583
639	GO_POSITIVE_REGULATION_OF_PEPTIDE_SECRETION	169	-0.408021618204052	-1.48258495916746	0.00504285775409205	0.0376044087609524
640	GO_NEGATIVE_REGULATION_OF_TRANSPORTER_ACTIVITY	62	-0.509133015657048	-1.62166727917335	0.00508145658385977	0.0377843143775791
641	GO_REGULATION_OF_RECEPTOR_SIGNALING_PATHWAY_VIA_STAT	83	-0.475357257523652	-1.582858713785	0.00508284271060403	0.0377843143775791
642	GO_PROTEIN_SUMOYLATION	76	0.419133387077107	1.59547617987064	0.00509535711702444	0.0378183437112484
643	GO_POSITIVE_REGULATION_OF_ORGAN_GROWTH	40	-0.564507517627885	-1.66756063340477	0.00522997439913084	0.0387571197696088
644	GO_REGULATION_OF_ACUTE_INFLAMMATORY_RESPONSE_TO_ANTIGENIC_STIMULUS	12	-0.749686827939024	-1.71258627885114	0.00524002455494168	0.0387712996961135
645	GO_NEGATIVE_REGULATION_OF_MRNA_METABOLIC_PROCESS	73	0.424523471198024	1.60473876360482	0.00525239122021341	0.0388025490919642
646	GO_REGULATION_OF_PRODUCTION_OF_MOLECULAR_MEDIATOR_OF_IMMUNE_RESPONSE	121	-0.436061366218959	-1.52641673902804	0.00526814312598926	0.0388586718194099
647	GO_REGULATION_OF_GTPASE_ACTIVITY	443	-0.344082763652438	-1.34439711763413	0.00528913255479049	0.0389206346200156
648	GO_NEGATIVE_REGULATION_OF_INTERLEUKIN_6_PRODUCTION	32	-0.59518083675107	-1.68487054636176	0.00529287958735993	0.0389206346200156
649	GO_PURINERGIC_NUCLEOTIDE_RECEPTOR_SIGNALING_PATHWAY	24	-0.639166682644571	-1.706989989302	0.00530504384188493	0.0389499752027453
650	GO_SYNAPTIC_TRANSMISSION_CHOLINERGIC	19	-0.675851977952242	-1.71681532991762	0.00532873574727462	0.0390637320550208
651	GO_CYTOKINE_PRODUCTION_INVOLVED_IN_IMMUNE_RESPONSE	85	-0.471772082916595	-1.57612359646968	0.00534271498005002	0.0391060474346211
652	GO_REGULATION_OF_CD8_POSITIVE_ALPHA_BETA_T_CELL_ACTIVATION	17	-0.693036615432127	-1.71681473812538	0.00536611464806836	0.0391523022797975
653	GO_ANION_TRANSPORT	456	0.263829863786708	1.25943906538678	0.0053711798953208	0.0391523022797975
654	GO_NEURONAL_STEM_CELL_POPULATION_MAINTENANCE	22	0.618401854577566	1.79840373604159	0.00537368430031219	0.0391523022797975
655	GO_POSITIVE_REGULATION_OF_TELOMERE_MAINTENANCE_VIA_TELOMERE_LENGTHENING	37	0.524853408571812	1.72791341403211	0.00542673902318698	0.0394784907564671
656	GO_NEGATIVE_REGULATION_OF_RESPONSE_TO_CYTOKINE_STIMULUS	55	-0.522202151031693	-1.6309821576766	0.00543576432793555	0.0394838674125196
657	GO_NOTOCHORD_DEVELOPMENT	16	0.677938439642909	1.81646162102215	0.00549363250291513	0.0398434686094225
658	GO_ORGANIC_HYDROXY_COMPOUND_BIOSYNTHETIC_PROCESS	202	0.316108286290609	1.39279636278052	0.0055088600225594	0.0398931884612394
659	GO_REGULATION_OF_VASCULAR_PERMEABILITY	40	-0.562878107122276	-1.66274733910848	0.00555504186869008	0.0401665773965223
660	GO_MYOBLAST_FUSION	28	-0.614148543999039	-1.69291819338602	0.00557483010077404	0.0402485839851338
661	GO_REGULATION_OF_POSTSYNAPSE_ORGANIZATION	76	0.416695462539971	1.58619595871134	0.00558962283105757	0.040294330998471
662	GO_PRE_MIRNA_PROCESSING	14	0.702226856786762	1.81738630531787	0.00562133527118006	0.0404617259322855
663	GO_REGULATION_OF_GLIAL_CELL_MIGRATION	14	-0.722403823060917	-1.71169343187015	0.00563689132537891	0.0405124994953703
664	GO_REGULATION_OF_CELLULAR_RESPONSE_TO_HEAT	77	0.414952039358102	1.58318771752674	0.0056560628954194	0.0405890658082431
665	GO_RETINOIC_ACID_METABOLIC_PROCESS	24	0.600675402823231	1.78502964347126	0.00566934417836451	0.0406231955036194
666	GO_MODULATION_BY_HOST_OF_VIRAL_PROCESS	25	-0.630292611444332	-1.69755201898841	0.00570169163376449	0.0407936345869186
667	GO_PEPTIDYL_LYSINE_METHYLATION	113	0.368953778464473	1.50140137121061	0.00575718675847046	0.0411289278922215
668	GO_NEGATIVE_REGULATION_OF_RYANODINE_SENSITIVE_CALCIUM_RELEASE_CHANNEL_ACTIVITY	10	-0.776445029366013	-1.6985504913948	0.00577119721998221	0.0411672975347533
669	GO_MITOTIC_CYTOKINESIS	69	0.428915193986557	1.60390744955757	0.00579797651393759	0.0412600227835653
670	GO_MYOBLAST_PROLIFERATION	12	-0.746611885730633	-1.70556187394219	0.00580151422140372	0.0412600227835653
671	GO_NEGATIVE_REGULATION_OF_ORGANIC_ACID_TRANSPORT	15	-0.710723488516461	-1.71106527832974	0.00581187768479129	0.0412721269270201
672	GO_POSITIVE_REGULATION_OF_LEUKOCYTE_ADHESION_TO_VASCULAR_ENDOTHELIAL_CELL	18	-0.68090686011636	-1.70871572191141	0.00585965773556642	0.041513372132688
673	GO_FOREBRAIN_DEVELOPMENT	295	0.28766336003902	1.32089491289369	0.00586925723537745	0.041513372132688
674	GO_GENE_SILENCING	225	0.306654953074449	1.36809461358573	0.00587198590082512	0.041513372132688
675	GO_NEGATIVE_REGULATION_OF_ADAPTIVE_IMMUNE_RESPONSE	39	-0.564997072478252	-1.66113074646046	0.00589192769669835	0.0415926451478039
676	GO_LATERAL_SPROUTING_FROM_AN_EPITHELIUM	11	0.744655143475855	1.80479389364275	0.00601385270381902	0.0423905445764758
677	GO_SEGMENTATION	77	0.413131708387946	1.57624251576742	0.00606410743287465	0.0426194100839708
678	GO_MEDIUM_CHAIN_FATTY_ACID_METABOLIC_PROCESS	10	0.761234689965256	1.79697271875845	0.00606420987133939	0.0426194100839708
679	GO_MATURE_B_CELL_DIFFERENTIATION_INVOLVED_IN_IMMUNE_RESPONSE	18	-0.679489051961846	-1.70515777408304	0.00607994562036215	0.0426247540606408
680	GO_PROTEIN_ACYLATION	224	0.306550371117103	1.36703203408116	0.00608286102019638	0.0426247540606408
681	GO_MALE_MEIOTIC_NUCLEAR_DIVISION	27	0.575389732095677	1.75986515085764	0.00611866355350645	0.0428126752312162
682	GO_REGULATION_OF_POSTSYNAPTIC_NEUROTRANSMITTER_RECEPTOR_ACTIVITY	11	0.743791107641863	1.8026997610624	0.00614602529071615	0.0429348241119167
683	GO_SUBPALLIUM_DEVELOPMENT	18	0.650828527321703	1.79848786638064	0.00615414163031251	0.0429348241119167
684	GO_TISSUE_REMODELING	132	-0.425132463513898	-1.50378608613615	0.00621735519394629	0.0433124232443773
685	GO_PHARYNGEAL_SYSTEM_DEVELOPMENT	19	0.640765082273192	1.79497043791355	0.00625232106333801	0.0434924231632199
686	GO_DNA_TEMPLATED_TRANSCRIPTION_TERMINATION	74	0.417685890696483	1.58231807424579	0.00626185279278635	0.043495231133567
687	GO_ORGANIC_ANION_TRANSPORT	358	0.274986662029353	1.285480779969	0.00627998966928106	0.0435577158284196
688	GO_POSITIVE_REGULATION_OF_CYTOKINESIS	26	0.581903531284118	1.76349540659953	0.00633799295909274	0.0438632924031673
689	GO_CILIARY_BASAL_BODY_PLASMA_MEMBRANE_DOCKING	95	0.387098088271132	1.53179810703623	0.00634245718064685	0.0438632924031673
690	GO_REGULATION_OF_APOPTOTIC_CELL_CLEARANCE	10	-0.773036629519692	-1.6910942787656	0.00637309102396768	0.0440112735205884
691	GO_ANTERIOR_POSTERIOR_PATTERN_SPECIFICATION	169	0.328318134455306	1.41434682970045	0.00641809676321132	0.0442579320936352
692	GO_ISOPRENOID_BIOSYNTHETIC_PROCESS	25	0.587785326219929	1.76448658011173	0.00646348147543469	0.0445064873272345
693	GO_POSITIVE_REGULATION_OF_PATTERN_RECOGNITION_RECEPTOR_SIGNALING_PATHWAY	33	-0.585043131417797	-1.66631684425162	0.00647950717326513	0.0445507192250126
694	GO_ACTIVATION_OF_PHOSPHOLIPASE_C_ACTIVITY	25	-0.626449313438449	-1.68720095636924	0.00648860422710571	0.0445507192250126
695	GO_BONE_CELL_DEVELOPMENT	31	-0.593473809375587	-1.66988058982978	0.00651653660349313	0.0446240611395256
696	GO_AMINE_TRANSPORT	51	-0.526776151207524	-1.62428464974272	0.00651801606571035	0.0446240611395256
697	GO_T_CELL_HOMEOSTASIS	33	-0.584824728777792	-1.66569479097327	0.00653122501843372	0.0446503403340555
698	GO_NEGATIVE_REGULATION_OF_PEPTIDASE_ACTIVITY	185	-0.396073821885808	-1.45205808093328	0.00655524472404932	0.0447067064606753
699	GO_POSITIVE_REGULATION_OF_B_CELL_DIFFERENTIATION	13	-0.729343185504207	-1.69768147183328	0.00655823458887976	0.0447067064606753
700	GO_MAINTENANCE_OF_ORGANELLE_LOCATION	11	0.741246163107972	1.79653167051113	0.00657304441761454	0.0447080358739881
701	GO_MYOFIBRIL_ASSEMBLY	45	-0.542345871567004	-1.63644692176807	0.00657719478439992	0.0447080358739881
702	GO_EAR_DEVELOPMENT	167	0.328983127159075	1.41511159806489	0.00662801365545563	0.0449598304323515
703	GO_PHAGOCYTOSIS_RECOGNITION	12	-0.742375765043005	-1.69588487029903	0.00663310824636792	0.0449598304323515
704	GO_SPINAL_CORD_DEVELOPMENT	72	0.419475886045712	1.58171719878468	0.0066710643076464	0.0451528713436578
705	GO_REGULATION_OF_DNA_CATABOLIC_PROCESS	13	-0.728371877271176	-1.6954205718572	0.00673693307903997	0.0455340228675538
706	GO_RESPONSE_TO_INTERFERON_BETA	27	-0.612986401741184	-1.67766176667083	0.00678027501471676	0.0457620544548518
707	GO_POSITIVE_REGULATION_OF_INTERLEUKIN_6_PRODUCTION	72	-0.48393042293717	-1.57757221012594	0.0068185477378844	0.0459552757723043
708	GO_POSITIVE_REGULATION_OF_CALCIUM_ION_IMPORT	15	-0.705120653546071	-1.69757646512327	0.00690220515127693	0.0464534004884669
709	GO_CARDIAC_MUSCLE_CONTRACTION	98	-0.450412634914022	-1.53456072118887	0.00703460630492975	0.0472777137418762
710	GO_PROTEIN_KINASE_B_SIGNALING	203	-0.387850622342657	-1.43455140115926	0.00705838195890082	0.0473614431002661
711	GO_POSITIVE_REGULATION_OF_ANTIGEN_RECEPTOR_MEDIATED_SIGNALING_PATHWAY	21	-0.650516067666878	-1.6886032003032	0.00707574203901572	0.0473614431002661
712	GO_TELENCEPHALON_DEVELOPMENT	205	0.310845109369906	1.37182836462897	0.00708508740240495	0.0473614431002661
713	GO_TOLL_LIKE_RECEPTOR_4_SIGNALING_PATHWAY	33	-0.582086126785277	-1.65789471883369	0.00708682244081631	0.0473614431002661
714	GO_FEMALE_GAMETE_GENERATION	108	0.369705368938658	1.49361797184488	0.00710514957335901	0.0473738334946202
715	GO_NEGATIVE_REGULATION_OF_SECRETION	136	-0.419945144382456	-1.49057349207239	0.00710856053486956	0.0473738334946202
716	GO_CENTRIOLE_CENTRIOLE_COHESION	13	0.706306786677854	1.79224597112331	0.00718185625362539	0.0477954539783869
717	GO_REGULATION_OF_HIGH_VOLTAGE_GATED_CALCIUM_CHANNEL_ACTIVITY	13	-0.726250033892702	-1.69048158804086	0.00722429259765872	0.0480108148226553
718	GO_CGMP_MEDIATED_SIGNALING	20	-0.657627342469099	-1.68934936162052	0.00723984576995939	0.0480471658688809
719	GO_GLUTAMINE_METABOLIC_PROCESS	20	0.624664146490967	1.77291745508669	0.00726260889019394	0.0481311979996858
720	GO_CELL_CYCLE_G2_M_PHASE_TRANSITION	256	0.294397775153635	1.33216122261855	0.0072877146054535	0.0482305001319249
721	GO_POSITIVE_REGULATION_OF_NATURAL_KILLER_CELL_MEDIATED_IMMUNITY	18	-0.673111437115256	-1.68915333736052	0.00729939641119566	0.0482408098465289
722	GO_RESPONSE_TO_FOOD	18	0.644038464992073	1.77972433005862	0.00733668065958789	0.0483496402556125
723	GO_GAMETE_GENERATION	465	0.259225767169059	1.23924772292524	0.00734624491530569	0.0483496402556125
724	GO_REGULATION_OF_MAST_CELL_ACTIVATION_INVOLVED_IN_IMMUNE_RESPONSE	27	-0.610277176140929	-1.67024697868544	0.00734630420672895	0.0483496402556125
725	GO_MUSCLE_TISSUE_DEVELOPMENT	306	-0.360109977993505	-1.37644162490361	0.00739546800973903	0.0486060759536641
726	GO_REGULATION_OF_BONE_MINERALIZATION	63	-0.497130716168165	-1.58763145343889	0.00743783258254055	0.0488171794157104
727	GO_INTEGRIN_ACTIVATION	22	-0.641513600431542	-1.68154326290727	0.00747507280714744	0.0489941154416197
728	GO_POSITIVE_REGULATION_OF_B_CELL_MEDIATED_IMMUNITY	34	-0.575972882590607	-1.64992383824345	0.00756507452349903	0.0494444678947416
729	GO_ESTABLISHMENT_OF_MITOCHONDRION_LOCALIZATION	24	0.589848527787324	1.75285537298438	0.0075726240096726	0.0494444678947416
730	GO_PROGRAMMED_CELL_DEATH_INVOLVED_IN_CELL_DEVELOPMENT	10	0.752669569349634	1.77675387129651	0.0075771261114791	0.0494444678947416
731	GO_SENSORY_ORGAN_MORPHOGENESIS	198	0.312627356051082	1.37389945673634	0.00758528982813349	0.0494444678947416

## Sheet: BLCA_REACTOME
	ID	setSize	enrichmentScore	NES	pvalue	p.adjust
1	REACTOME_HEMOSTASIS	494	-0.411159219085525	-1.61536683007505	1.04649799909583e-06	0.000110836948302623
2	REACTOME_SIGNALING_BY_GPCR	485	-0.441879964932072	-1.73461894933837	1.04809388405776e-06	0.000110836948302623
3	REACTOME_NEUTROPHIL_DEGRANULATION	432	-0.493119403057807	-1.92474041397905	1.05901352889783e-06	0.000110836948302623
4	REACTOME_GPCR_LIGAND_BINDING	218	-0.516172568450847	-1.92104770344034	1.14771558689584e-06	0.000110836948302623
5	REACTOME_LEISHMANIA_INFECTION	175	-0.520708070163526	-1.898093501225	1.18318131425414e-06	0.000110836948302623
6	REACTOME_MUSCLE_CONTRACTION	141	-0.567524483840092	-2.02211975044356	1.22014458713358e-06	0.000110836948302623
7	REACTOME_TCR_SIGNALING	112	-0.580307434443555	-2.01172826277088	1.26117559221653e-06	0.000110836948302623
8	REACTOME_SRP_DEPENDENT_COTRANSLATIONAL_PROTEIN_TARGETING_TO_MEMBRANE	110	-0.557283969016081	-1.92755454420592	1.26433758825076e-06	0.000110836948302623
9	REACTOME_ANTI_INFLAMMATORY_RESPONSE_FAVOURING_LEISHMANIA_PARASITE_INFECTION	96	-0.597765959511369	-2.0309051450027	1.28941749275347e-06	0.000110836948302623
10	REACTOME_IMMUNOREGULATORY_INTERACTIONS_BETWEEN_A_LYMPHOID_AND_A_NON_LYMPHOID_CELL	92	-0.741546617546837	-2.50471642107703	1.29681838577235e-06	0.000110836948302623
11	REACTOME_EUKARYOTIC_TRANSLATION_ELONGATION	91	-0.625915417855268	-2.11109824732808	1.2985023074386e-06	0.000110836948302623
12	REACTOME_COSTIMULATION_BY_THE_CD28_FAMILY	64	-0.678035135546353	-2.17086928984891	1.36329863738301e-06	0.000110836948302623
13	REACTOME_COMPLEMENT_CASCADE	35	-0.828633177836119	-2.38795902081609	1.4682304299566e-06	0.000110836948302623
14	REACTOME_GENERATION_OF_SECOND_MESSENGER_MOLECULES	30	-0.833554883608592	-2.33155319496465	1.4930141866208e-06	0.000110836948302623
15	REACTOME_PD_1_SIGNALING	20	-0.869410029958184	-2.23527000597587	1.55733160573347e-06	0.000110836948302623
16	REACTOME_INITIAL_TRIGGERING_OF_COMPLEMENT	16	-0.875138559010865	-2.14096622118258	1.59191308154575e-06	0.000110836948302623
17	REACTOME_CLASS_A_1_RHODOPSIN_LIKE_RECEPTORS_	158	-0.537567289344805	-1.93952996205225	2.39985984818487e-06	0.000157261404169291
18	REACTOME_G_ALPHA_I_SIGNALLING_EVENTS	243	-0.469689981432134	-1.76420292841924	3.3939799845687e-06	0.000194621153502456
19	REACTOME_FORMATION_OF_THE_CORNIFIED_ENVELOPE	68	0.849880297463946	3.17016517930622	3.84483772862366e-06	0.000194621153502456
20	REACTOME_RESPONSE_OF_EIF2AK4_GCN2_TO_AMINO_ACID_DEFICIENCY	99	-0.565195824384316	-1.92811346906095	3.85077477588491e-06	0.000194621153502456
21	REACTOME_KERATINIZATION	69	0.832239704066876	3.11282727042561	3.86434599808328e-06	0.000194621153502456
22	REACTOME_INTERFERON_GAMMA_SIGNALING	83	-0.590277078758375	-1.96499946446693	3.94632472201431e-06	0.000194621153502456
23	REACTOME_SUMOYLATION_OF_DNA_DAMAGE_RESPONSE_AND_REPAIR_PROTEINS	76	0.545201229713044	2.0758913424174	4.01821053012252e-06	0.000194621153502456
24	REACTOME_RESOLUTION_OF_SISTER_CHROMATID_COHESION	117	0.497055381680166	2.03329493637621	4.95994841653647e-06	0.000230224272334234
25	REACTOME_MITOTIC_PROMETAPHASE	194	0.447087293089549	1.95974380256596	7.03135986499789e-06	0.000308003297017699
26	REACTOME_INTERLEUKIN_2_FAMILY_SIGNALING	38	-0.70263710108723	-2.05632525542883	7.27408157446041e-06	0.000308003297017699
27	REACTOME_ANTIGEN_ACTIVATES_B_CELL_RECEPTOR_BCR_LEADING_TO_GENERATION_OF_SECOND_MESSENGERS	30	-0.746820108433069	-2.08894560408886	7.46507093310401e-06	0.000308003297017699
28	REACTOME_SIGNALING_BY_INTERLEUKINS	402	-0.405976359949862	-1.5786891588408	9.59717459180017e-06	0.000372251927005207
29	REACTOME_CELL_CYCLE_CHECKPOINTS	272	0.418475081810384	1.90590272096284	9.69057978738868e-06	0.000372251927005207
30	REACTOME_REGULATION_OF_TP53_ACTIVITY	155	0.458039785269248	1.95077248323478	1.1822986249867e-05	0.000439026889411728
31	REACTOME_TNFR2_NON_CANONICAL_NF_KB_PATHWAY	93	-0.559012713065405	-1.89098221698241	1.29517572944297e-05	0.000465427665354668
32	REACTOME_TRANSCRIPTIONAL_REGULATION_BY_TP53	355	0.350291014009453	1.63832034517138	1.33895695253398e-05	0.00046612438910089
33	REACTOME_INTERACTIONS_OF_REV_WITH_HOST_CELLULAR_PROTEINS	37	0.661941834561425	2.17990495001392	1.58915307675927e-05	0.000526717790308771
34	REACTOME_PLATELET_ACTIVATION_SIGNALING_AND_AGGREGATION	217	-0.457701398434786	-1.70279327680469	1.6075767388239e-05	0.000526717790308771
35	REACTOME_INTERFERON_ALPHA_BETA_SIGNALING	56	-0.629309586401652	-1.97187757241686	1.80320137598136e-05	0.000573933237955209
36	REACTOME_EXTRACELLULAR_MATRIX_ORGANIZATION	255	-0.441923326515701	-1.66628613110654	2.13629085937359e-05	0.000639219414564202
37	REACTOME_REGULATION_OF_TP53_ACTIVITY_THROUGH_PHOSPHORYLATION	89	0.491593418115495	1.92383433853763	2.15555335210102e-05	0.000639219414564202
38	REACTOME_NUCLEAR_IMPORT_OF_REV_PROTEIN	34	0.665082892702101	2.14862852604527	2.18046119869297e-05	0.000639219414564202
39	REACTOME_SLC_MEDIATED_TRANSMEMBRANE_TRANSPORT	172	0.422119819283621	1.82293184151574	2.55085772591034e-05	0.000728629617093363
40	REACTOME_SIGNALING_BY_THE_B_CELL_RECEPTOR_BCR_	108	-0.531688080162709	-1.83460684689254	2.66226168003925e-05	0.000741439877890931
41	REACTOME_M_PHASE	379	0.329593179851068	1.55043022462761	2.92988778529782e-05	0.000796071949468726
42	REACTOME_ACTIVATION_OF_THE_PRE_REPLICATIVE_COMPLEX	32	0.670133201085309	2.13471658403467	4.60758716019045e-05	0.00122210764201242
43	REACTOME_MITOTIC_SPINDLE_CHECKPOINT	110	0.460748880403498	1.86700008847194	4.78299549441824e-05	0.00122315070739249
44	REACTOME_DAP12_INTERACTIONS	36	-0.678666588660203	-1.9660959897969	4.83111589993441e-05	0.00122315070739249
45	REACTOME_DNA_DOUBLE_STRAND_BREAK_REPAIR	148	0.418868814943112	1.77243965840753	5.1598403889373e-05	0.00127734715406137
46	REACTOME_BINDING_AND_UPTAKE_OF_LIGANDS_BY_SCAVENGER_RECEPTORS	34	-0.683409216147241	-1.95857482429889	5.30215665221829e-05	0.00128404402403721
47	REACTOME_ANTIGEN_PROCESSING_CROSS_PRESENTATION	97	-0.538166002801872	-1.83102559968391	5.66475223789899e-05	0.00134266680702542
48	REACTOME_HOMOLOGOUS_DNA_PAIRING_AND_STRAND_EXCHANGE	41	0.610817672237668	2.05815934615389	6.52779863046785e-05	0.00151499326548775
49	REACTOME_SUMOYLATION_OF_DNA_REPLICATION_PROTEINS	46	0.587098561991904	2.02746423261063	7.74807308791031e-05	0.00175115243593321
50	REACTOME_TRANSPORT_OF_INORGANIC_CATIONS_ANIONS_AND_AMINO_ACIDS_OLIGOPEPTIDES	72	0.514091525094979	1.93842890112514	7.85975061011314e-05	0.00175115243593321
51	REACTOME_CARDIAC_CONDUCTION	92	-0.534913105346651	-1.80677196430801	9.98550157044707e-05	0.00218114681362314
52	REACTOME_PEPTIDE_LIGAND_BINDING_RECEPTORS	95	-0.531080155763016	-1.80174707109435	0.000103321929175401	0.00221347363656531
53	REACTOME_HOMOLOGY_DIRECTED_REPAIR	121	0.431597840329279	1.77427919013031	0.000111345611717607	0.00230403287543171
54	REACTOME_APOPTOTIC_CLEAVAGE_OF_CELL_ADHESION_PROTEINS	11	0.846353702087103	2.05392265587856	0.0001116856151466	0.00230403287543171
55	REACTOME_TRNA_PROCESSING	109	0.445031710337836	1.80103351771683	0.000123643488268135	0.00249482670584336
56	REACTOME_FCERI_MEDIATED_CA_2_MOBILIZATION	30	-0.688715308353816	-1.92641949461293	0.000125413191676147	0.00249482670584336
57	REACTOME_ADORA2B_MEDIATED_ANTI_INFLAMMATORY_CYTOKINES_PRODUCTION	66	-0.573934156560101	-1.84645865226261	0.000139801481895708	0.00272573569172272
58	REACTOME_POSTMITOTIC_NUCLEAR_PORE_COMPLEX_NPC_REFORMATION	27	0.680264688281178	2.08330061616085	0.000141914425601362	0.00272573569172272
59	REACTOME_MITOTIC_METAPHASE_AND_ANAPHASE	225	0.356308910143603	1.5897503478876	0.000152309492889552	0.00282464573896612
60	REACTOME_G_ALPHA_S_SIGNALLING_EVENTS	85	-0.538279641985925	-1.79817999744502	0.000153378857576588	0.00282464573896612
61	REACTOME_EXPORT_OF_VIRAL_RIBONUCLEOPROTEINS_FROM_NUCLEUS	33	0.638532739929191	2.04878738065388	0.000154670906711789	0.00282464573896612
62	REACTOME_TNFS_BIND_THEIR_PHYSIOLOGICAL_RECEPTORS	24	-0.720774283682588	-1.92645873066121	0.00016970479010881	0.00300485723878928
63	REACTOME_SMOOTH_MUSCLE_CONTRACTION	33	-0.671160881520163	-1.91267166980815	0.000169933578136198	0.00300485723878928
64	REACTOME_ACTIVATION_OF_ATR_IN_RESPONSE_TO_REPLICATION_STRESS	36	0.618091558315301	2.02314209029644	0.000176695169280283	0.00302828336274208
65	REACTOME_HDR_THROUGH_SINGLE_STRAND_ANNEALING_SSA_	36	0.617534946270133	2.02132018342618	0.000176695169280283	0.00302828336274208
66	REACTOME_RESPONSE_TO_ELEVATED_PLATELET_CYTOSOLIC_CA2_	108	-0.505753850626824	-1.74511995250729	0.000191429292231394	0.00323109441736019
67	REACTOME_SCAVENGING_BY_CLASS_A_RECEPTORS	15	-0.796836755385439	-1.92094852541742	0.000196995734962258	0.00327542162310382
68	REACTOME_RHO_GTPASES_ACTIVATE_FORMINS	131	0.410230962324336	1.70657613014292	0.00021732216686102	0.00356024843945847
69	REACTOME_NUCLEAR_PORE_COMPLEX_NPC_DISASSEMBLY	36	0.613825692666587	2.00917902571587	0.000220868961600353	0.00356591338004049
70	REACTOME_EUKARYOTIC_TRANSLATION_INITIATION	117	-0.493893796427108	-1.72180928460723	0.000230464674399759	0.00366768067544759
71	REACTOME_TP53_REGULATES_TRANSCRIPTION_OF_CELL_CYCLE_GENES	49	0.556090718841245	1.94541033411191	0.000243912493816303	0.00382702138185016
72	REACTOME_SUMOYLATION_OF_SUMOYLATION_PROTEINS	35	0.616362923427347	2.00463249949327	0.000253990153961933	0.00392979210435546
73	REACTOME_REGULATION_OF_GLUCOKINASE_BY_GLUCOKINASE_REGULATORY_PROTEIN	30	0.644812338127504	2.02384748436431	0.000263463914528672	0.00402053151760193
74	REACTOME_CELL_SURFACE_INTERACTIONS_AT_THE_VASCULAR_WALL	111	-0.497416607332719	-1.72239440176965	0.000268977770818311	0.00404920590123782
75	REACTOME_INTERLEUKIN_10_SIGNALING	42	-0.624520647868855	-1.8618247864941	0.000281784906105244	0.00418544513868322
76	REACTOME_AMINO_ACID_TRANSPORT_ACROSS_THE_PLASMA_MEMBRANE	25	0.679097197525119	2.04039874482143	0.000285606038527672	0.00418638324894508
77	REACTOME_DNA_REPAIR	309	0.317533949292411	1.46525509944437	0.000291006771503722	0.00421014991500189
78	REACTOME_SUMOYLATION_OF_RNA_BINDING_PROTEINS	47	0.551881381870944	1.91441695906196	0.000400181777485366	0.0056731872001971
79	REACTOME_RESOLUTION_OF_D_LOOP_STRUCTURES_THROUGH_SYNTHESIS_DEPENDENT_STRAND_ANNEALING_SDSA_	26	0.663660385171063	2.01327084387433	0.000402317584215055	0.0056731872001971
80	REACTOME_POTASSIUM_CHANNELS	50	-0.591517035309566	-1.81876207331372	0.000419322611057171	0.00580937441859859
81	REACTOME_SUMOYLATION	173	0.368468337052177	1.59265112234148	0.000422481116374344	0.00580937441859859
82	REACTOME_KINESINS	47	0.549835528492452	1.90732011446419	0.000434095487441753	0.00580937441859859
83	REACTOME_G2_M_DNA_DAMAGE_CHECKPOINT	78	0.47021812527412	1.79832558756183	0.000434989409837265	0.00580937441859859
84	REACTOME_SUMOYLATION_OF_UBIQUITINYLATION_PROTEINS	39	0.584000029610474	1.94647962766996	0.000438049776626823	0.00580937441859859
85	REACTOME_CHEMOKINE_RECEPTORS_BIND_CHEMOKINES	44	-0.60854826876795	-1.82963202384433	0.000450297839856934	0.00590155051294852
86	REACTOME_ROS_AND_RNS_PRODUCTION_IN_PHAGOCYTES	30	-0.661156586698813	-1.84933443784295	0.00046582042622569	0.00597147611192546
87	REACTOME_DAP12_SIGNALING	28	-0.67383263084315	-1.85888985146649	0.000466354059010337	0.00597147611192546
88	REACTOME_APOPTOTIC_EXECUTION_PHASE	46	0.551121228240853	1.90322145279956	0.000491834204710828	0.0062261739096348
89	REACTOME_THE_ROLE_OF_NEF_IN_HIV_1_REPLICATION_AND_DISEASE_PATHOGENESIS	28	-0.671660619051436	-1.85289796194961	0.000519006936640536	0.00649633401592761
90	REACTOME_INTERLEUKIN_RECEPTOR_SHC_SIGNALING	23	-0.704389230045437	-1.86571010602237	0.000535923785188234	0.00663354551888547
91	REACTOME_APOPTOTIC_CLEAVAGE_OF_CELLULAR_PROTEINS	36	0.590855459278569	1.93399267934689	0.000549017133120878	0.00672093501424899
92	REACTOME_MITOTIC_G1_PHASE_AND_G1_S_TRANSITION	148	0.381389550457661	1.61384648466892	0.000567582442783103	0.00687268305717801
93	REACTOME_SNRNP_ASSEMBLY	53	0.524791031656744	1.86521906116246	0.000577129484630408	0.00691314242879866
94	REACTOME_G2_M_CHECKPOINTS	149	0.379022931360082	1.60528360488434	0.000621639978357719	0.00732368965203235
95	REACTOME_PROCESSING_OF_CAPPED_INTRON_CONTAINING_PRE_MRNA	238	0.334034100746557	1.49962650532594	0.000624551631008144	0.00732368965203235
96	REACTOME_TRANSPORT_OF_THE_SLBP_DEPENDANT_MATURE_MRNA	36	0.588068228605471	1.92486949425522	0.000634209446881015	0.00735947212318178
97	REACTOME_INTERACTIONS_OF_VPR_WITH_HOST_CELLULAR_PROTEINS	37	0.581152434733585	1.9138495303409	0.000680157516852968	0.00781129354406399
98	REACTOME_G1_S_SPECIFIC_TRANSCRIPTION	29	0.623599446588461	1.94220511214855	0.000727423567922424	0.00826887606801613
99	REACTOME_TNF_RECEPTOR_SUPERFAMILY_TNFSF_MEMBERS_MEDIATING_NON_CANONICAL_NF_KB_PATHWAY	14	-0.779540777000728	-1.84953598910073	0.000762305676518084	0.00857786387516309
100	REACTOME_G0_AND_EARLY_G1	27	0.636065138193503	1.94794014321855	0.000804181745074387	0.00895858464012867
101	REACTOME_INTERFERON_SIGNALING	178	-0.431430221946321	-1.57541128577838	0.000862876933210256	0.00951727627322995
102	REACTOME_TRANSPORT_OF_MATURE_MRNAS_DERIVED_FROM_INTRONLESS_TRANSCRIPTS	43	0.551395010231547	1.87649613738932	0.000873131366582881	0.009535964140915
103	REACTOME_DISEASES_OF_IMMUNE_SYSTEM	24	-0.685558600901613	-1.83233556188917	0.000888274622101068	0.00956036624307193
104	REACTOME_FCGR3A_MEDIATED_IL10_SYNTHESIS	34	-0.631091051081801	-1.80863678054765	0.000892529703123412	0.00956036624307193
105	REACTOME_TRANSPORT_OF_MATURE_TRANSCRIPT_TO_CYTOPLASM	81	0.449316016814784	1.73003199887455	0.000969812021542207	0.0102892437333145
106	REACTOME_SELENOAMINO_ACID_METABOLISM	114	-0.47089549681108	-1.63621812733869	0.00106763311146517	0.0112202196808698
107	REACTOME_PROCESSING_OF_DNA_DOUBLE_STRAND_BREAK_ENDS	81	0.445812504912098	1.71654218886721	0.00113488640818769	0.0118155463431877
108	REACTOME_RESOLUTION_OF_D_LOOP_STRUCTURES	34	0.581868412531681	1.87979435840073	0.00130204683007666	0.0134196115783838
109	REACTOME_PLATELET_HOMEOSTASIS	70	-0.52394693220555	-1.70104007641931	0.00131304996592804	0.0134196115783838
110	REACTOME_TRNA_PROCESSING_IN_THE_NUCLEUS	59	0.488526702107223	1.77380070267215	0.0013701026119403	0.0138754028154681
111	REACTOME_CGMP_EFFECTS	14	-0.764370265498581	-1.81354248135346	0.00141663147919534	0.0142173645749875
112	REACTOME_INTERLEUKIN_4_AND_INTERLEUKIN_13_SIGNALING	95	-0.485326275344545	-1.646522065715	0.00152270693122247	0.0151454957266235
113	REACTOME_SEPARATION_OF_SISTER_CHROMATIDS	180	0.345563503414495	1.50156534553461	0.0016322161133432	0.0160910508872949
114	REACTOME_G_PROTEIN_BETA_GAMMA_SIGNALLING	28	-0.646119912271049	-1.78243927761143	0.00169090955589554	0.0165234495198915
115	REACTOME_CYCLIN_A_B1_B2_ASSOCIATED_EVENTS_DURING_G2_M_TRANSITION	25	0.631149241057032	1.89633549356554	0.0017078075365022	0.0165434573535952
116	REACTOME_S_PHASE	160	0.353259084400977	1.5108552426003	0.00191211530781426	0.0183629004560783
117	REACTOME_GPVI_MEDIATED_ACTIVATION_CASCADE	32	-0.622080833365625	-1.76219128995133	0.00195862715211757	0.0186488089526408
118	REACTOME_NS1_MEDIATED_EFFECTS_ON_HOST_PATHWAYS	40	0.539157260672661	1.80673894727458	0.00208672737539674	0.0197001211541692
119	REACTOME_HDR_THROUGH_HOMOLOGOUS_RECOMBINATION_HRR_	66	0.454506794144714	1.68619975270054	0.00263254863377184	0.0244573294303085
120	REACTOME_HCMV_EARLY_EVENTS	98	0.401111042728927	1.59536733084907	0.00263454176987165	0.0244573294303085
121	REACTOME_TP53_REGULATES_TRANSCRIPTION_OF_GENES_INVOLVED_IN_G1_CELL_CYCLE_ARREST	14	0.725020516728931	1.87788654030506	0.00278776125380748	0.0256658350143928
122	REACTOME_EARLY_PHASE_OF_HIV_LIFE_CYCLE	14	-0.743400786837832	-1.76379036241369	0.00283487459829875	0.0258856582172525
123	REACTOME_INTERLEUKIN_2_SIGNALING	11	-0.781327205735102	-1.75050223752767	0.00290904410757688	0.0263469523239077
124	REACTOME_METABOLISM_OF_STEROIDS	130	0.367397604915645	1.52671132154023	0.00293918990227325	0.026405302831713
125	REACTOME_NONSENSE_MEDIATED_DECAY_NMD_	113	-0.452675411110734	-1.57113055071692	0.00312189494867574	0.0278223277825982
126	REACTOME_DNA_STRAND_ELONGATION	32	0.565511318192093	1.80144244076976	0.00328367378282906	0.029031845984695
127	REACTOME_INFECTION_WITH_MYCOBACTERIUM_TUBERCULOSIS	27	-0.633706800241502	-1.73498450739367	0.00333197334421325	0.0292269157909729
128	REACTOME_CILIUM_ASSEMBLY	186	0.330087969584323	1.43967164452177	0.00347875715964913	0.0302180373611815
129	REACTOME_OPIOID_SIGNALLING	75	-0.494564109367164	-1.62257169121758	0.00349921617557667	0.0302180373611815
130	REACTOME_FATTY_ACYL_COA_BIOSYNTHESIS	32	0.56037504247503	1.78508077873655	0.00378436492090309	0.0324290963222003
131	REACTOME_C_TYPE_LECTIN_RECEPTORS_CLRS_	126	-0.437711144166107	-1.53983640695059	0.00388411602278417	0.0330298110639814
132	REACTOME_ASSEMBLY_OF_ACTIVE_LPL_AND_LIPC_LIPASE_COMPLEXES	13	-0.742853607105756	-1.73256695067707	0.00426702836357029	0.0360111333107371
133	REACTOME_NITRIC_OXIDE_STIMULATES_GUANYLATE_CYCLASE	19	-0.679815942001601	-1.72850983424279	0.00452944058122082	0.0379383218607518
134	REACTOME_CHK1_CHK2_CDS1_MEDIATED_INACTIVATION_OF_CYCLIN_B_CDK1_COMPLEX	13	0.722432896327913	1.83418171383975	0.00459013316859942	0.0381597638046251
135	REACTOME_EXTENSION_OF_TELOMERES	51	0.477456441762811	1.68399264343374	0.00468761953777568	0.0384274808002851
136	REACTOME_DNA_REPLICATION	125	0.362156949440865	1.49625487838202	0.00469132620183013	0.0384274808002851
137	REACTOME_TOLL_LIKE_RECEPTOR_CASCADES	145	-0.421605183508185	-1.50713188739507	0.00481955222375937	0.039189643629693
138	REACTOME_MITOTIC_TELOPHASE_CYTOKINESIS	13	0.720242353503597	1.82862015426492	0.00488727977917315	0.0392953332161622
139	REACTOME_CELL_CELL_JUNCTION_ORGANIZATION	48	0.486188331113297	1.69365669333054	0.00490309813020336	0.0392953332161622
140	REACTOME_HEME_BIOSYNTHESIS	13	0.719502341619907	1.82674134133713	0.00499154174779551	0.0397184107646014
141	REACTOME_POST_TRANSLATIONAL_MODIFICATION_SYNTHESIS_OF_GPI_ANCHORED_PROTEINS	68	-0.49715802929671	-1.6069527825412	0.00514519950318483	0.040650725152822
142	REACTOME_EPIGENETIC_REGULATION_OF_GENE_EXPRESSION	121	0.363996004533123	1.49637110241555	0.00526867189991042	0.0413331020880296
143	REACTOME_FCGR_ACTIVATION	12	-0.747423173585357	-1.7097862582175	0.00551272967661598	0.0429453206975539
144	REACTOME_MITOTIC_PROPHASE	116	0.366915375384182	1.49891882063073	0.00560905341673738	0.0431678917955397
145	REACTOME_UNWINDING_OF_DNA	12	0.729445254998674	1.81339733909631	0.00561880099672644	0.0431678917955397
146	REACTOME_CHROMOSOME_MAINTENANCE	120	0.362097490468982	1.48683280171888	0.00590196295662158	0.0450327858470989
147	REACTOME_PLASMA_LIPOPROTEIN_ASSEMBLY	11	-0.758263429440017	-1.69882965821131	0.00599134381997258	0.0454037892207446
148	REACTOME_DISEASES_OF_METABOLISM	209	-0.387681015532588	-1.43745314746181	0.00614462198396373	0.0462507357441594
149	REACTOME_ANCHORING_OF_THE_BASAL_BODY_TO_THE_PLASMA_MEMBRANE	97	0.384036655494896	1.52504381752978	0.0062525473755873	0.0465910921282229
150	REACTOME_CELL_JUNCTION_ORGANIZATION	75	0.414844055532464	1.57537003324889	0.00629618066396087	0.0465910921282229
151	REACTOME_AURKA_ACTIVATION_BY_TPX2	72	0.419941009689837	1.58342581080297	0.00631530961522591	0.0465910921282229
152	REACTOME_SHC1_EVENTS_IN_EGFR_SIGNALING	13	0.710311307442319	1.8034062649508	0.00636258663517955	0.0466310625762501

## Sheet: BRCA_GO
	ID	setSize	enrichmentScore	NES	pvalue	p.adjust
1	GO_REGULATION_OF_CELL_ACTIVATION	478	-0.377134281468528	-1.72455572534213	1.58694893198337e-06	0.000375443568409451
2	GO_RESPONSE_TO_BACTERIUM	442	-0.381499692063913	-1.73295136800861	1.59741091638672e-06	0.000375443568409451
3	GO_ACTIVATION_OF_IMMUNE_RESPONSE	386	-0.407101118804151	-1.82643473703819	1.61750790556989e-06	0.000375443568409451
4	GO_ADAPTIVE_IMMUNE_RESPONSE	335	-0.459000649490749	-2.0314378168074	1.63642820089447e-06	0.000375443568409451
5	GO_LIPID_CATABOLIC_PROCESS	267	-0.441727409531873	-1.90986342121224	1.66368866395818e-06	0.000375443568409451
6	GO_STEROID_METABOLIC_PROCESS	249	-0.438841794416534	-1.88287192813134	1.67316971964368e-06	0.000375443568409451
7	GO_ORGANIC_ACID_CATABOLIC_PROCESS	242	-0.444692856628184	-1.90188595606458	1.67610593659962e-06	0.000375443568409451
8	GO_HUMORAL_IMMUNE_RESPONSE	152	-0.573836421708434	-2.3161424550196	1.72388232089725e-06	0.000375443568409451
9	GO_DEFENSE_RESPONSE_TO_BACTERIUM	136	-0.584568542338525	-2.32330552128884	1.73373324780249e-06	0.000375443568409451
10	GO_ICOSANOID_METABOLIC_PROCESS	90	-0.596003601192388	-2.22338386066372	1.76780265665383e-06	0.000375443568409451
11	GO_ANTIMICROBIAL_HUMORAL_RESPONSE	64	-0.669105835057075	-2.35341215158605	1.78734523824418e-06	0.000375443568409451
12	GO_MRNA_5_SPLICE_SITE_RECOGNITION	13	0.970697009102379	2.44643591379177	2.17511881586532e-06	0.000375443568409451
13	GO_MRNA_CIS_SPLICING_VIA_SPLICEOSOME	38	0.877014620207701	2.84071196429197	2.23089295952491e-06	0.000375443568409451
14	GO_MRNA_SPLICE_SITE_SELECTION	38	0.828732625649431	2.68432319215374	2.23089295952491e-06	0.000375443568409451
15	GO_SPLICEOSOMAL_COMPLEX_ASSEMBLY	63	0.738685264998419	2.64833504080711	2.26886504563822e-06	0.000375443568409451
16	GO_MEIOSIS_I_CELL_CYCLE_PROCESS	84	0.590310463633523	2.22883333589087	2.29688106520156e-06	0.000375443568409451
17	GO_MEIOTIC_CELL_CYCLE_PROCESS	137	0.570156173290388	2.32892853126126	2.36458047613192e-06	0.000375443568409451
18	GO_MICROTUBULE_CYTOSKELETON_ORGANIZATION_INVOLVED_IN_MITOSIS	137	0.525479445061603	2.14643658970259	2.36458047613192e-06	0.000375443568409451
19	GO_MITOTIC_SISTER_CHROMATID_SEGREGATION	154	0.531640353291836	2.20932748538951	2.38212075446529e-06	0.000375443568409451
20	GO_SISTER_CHROMATID_SEGREGATION	181	0.531450622654807	2.25771954225007	2.41051563339914e-06	0.000375443568409451
21	GO_MEIOTIC_CELL_CYCLE	182	0.530404783930964	2.25504985698128	2.41114334006042e-06	0.000375443568409451
22	GO_RIBONUCLEOPROTEIN_COMPLEX_SUBUNIT_ORGANIZATION	202	0.488746425548268	2.10571936704445	2.43621383136041e-06	0.000375443568409451
23	GO_NUCLEAR_CHROMOSOME_SEGREGATION	231	0.519446013405758	2.27619839921909	2.46633453361614e-06	0.000375443568409451
24	GO_SKIN_DEVELOPMENT	235	0.452558383998757	1.9873507173833	2.47005063603804e-06	0.000375443568409451
25	GO_MITOTIC_NUCLEAR_DIVISION	256	0.465044983437122	2.06269183332077	2.49264669225784e-06	0.000375443568409451
26	GO_DNA_REPLICATION	258	0.424090110962868	1.88265432849015	2.49528391340367e-06	0.000375443568409451
27	GO_EPIDERMIS_DEVELOPMENT	270	0.415646697424769	1.85451351846326	2.5112125640987e-06	0.000375443568409451
28	GO_CHROMOSOME_SEGREGATION	290	0.491802881596668	2.21242158302189	2.52974345871585e-06	0.000375443568409451
29	GO_EXTRACELLULAR_STRUCTURE_ORGANIZATION	339	0.410246988203132	1.87671309711292	2.57538804659392e-06	0.000375443568409451
30	GO_RNA_SPLICING_VIA_TRANSESTERIFICATION_REACTIONS	343	0.402117348784824	1.84147618961372	2.58171115815563e-06	0.000375443568409451
31	GO_ORGANELLE_FISSION	395	0.455837175218497	2.11706762589657	2.62991103010985e-06	0.000375443568409451
32	GO_SKELETAL_SYSTEM_DEVELOPMENT	422	0.366782485900479	1.7147476732697	2.65243546624511e-06	0.000375443568409451
33	GO_SENSORY_ORGAN_DEVELOPMENT	424	0.358235130289296	1.67559651904568	2.65387146769708e-06	0.000375443568409451
34	GO_RIBONUCLEOPROTEIN_COMPLEX_BIOGENESIS	442	0.413563315937005	1.9415000152008	2.67387543483899e-06	0.000375443568409451
35	GO_SMALL_MOLECULE_CATABOLIC_PROCESS	380	-0.394792985730823	-1.76874331287683	3.23886639676113e-06	0.000420104896866404
36	GO_REGULATION_OF_LYMPHOCYTE_ACTIVATION	376	-0.387411036873199	-1.7338752015239	3.24247381297087e-06	0.000420104896866404
37	GO_IMMUNE_RESPONSE_REGULATING_SIGNALING_PATHWAY	359	-0.396709220418409	-1.76768330897158	3.25594494848281e-06	0.000420104896866404
38	GO_OXIDATIVE_PHOSPHORYLATION	138	-0.507792846947478	-2.02230774952648	3.46568795638778e-06	0.000435399850099876
39	GO_DEFENSE_RESPONSE_TO_GRAM_NEGATIVE_BACTERIUM	33	-0.715690571707566	-2.20678032615269	3.63750118218788e-06	0.00044526745240423
40	GO_CORNIFICATION	54	0.651400219791061	2.26677958224982	4.50927783915406e-06	0.000491574400362122
41	GO_MOLTING_CYCLE	89	0.551550003266313	2.10363101621816	4.60342633021758e-06	0.000491574400362122
42	GO_REGULATION_OF_CHROMOSOME_SEGREGATION	99	0.544979854448564	2.1157485905837	4.63469346137446e-06	0.000491574400362122
43	GO_MITOTIC_SPINDLE_ORGANIZATION	112	0.512074301663254	2.02814660991142	4.66613783771173e-06	0.000491574400362122
44	GO_DNA_DEPENDENT_DNA_REPLICATION	146	0.494708460393832	2.04012030114862	4.74467706541723e-06	0.000491574400362122
45	GO_T_CELL_ACTIVATION	402	-0.376417716600027	-1.69531270819523	4.83213952641811e-06	0.000491574400362122
46	GO_REGULATION_OF_HORMONE_LEVELS	376	-0.383409622850688	-1.71596669638513	4.8637107194563e-06	0.000491574400362122
47	GO_FATTY_ACID_METABOLIC_PROCESS	317	-0.399571338325496	-1.75891971176162	4.92628633546696e-06	0.000491574400362122
48	GO_MESENCHYME_DEVELOPMENT	238	0.418407190238413	1.84002904466104	4.94909852170427e-06	0.000491574400362122
49	GO_UROGENITAL_SYSTEM_DEVELOPMENT	283	0.393120568575729	1.76350088474373	5.04548504770506e-06	0.000491574400362122
50	GO_CELLULAR_MODIFIED_AMINO_ACID_METABOLIC_PROCESS	155	-0.490606845294195	-1.98522012332964	5.16764708415513e-06	0.000493406943595132
51	GO_MRNA_PROCESSING	488	0.360342232268669	1.70674976072281	5.42736422769964e-06	0.000508043859275256
52	GO_KERATINIZATION	61	0.609222155414034	2.17041196328365	6.79909798633381e-06	0.000618177880555641
53	GO_ELECTRON_TRANSPORT_CHAIN	168	-0.469409264960992	-1.91964092365816	6.86288807487411e-06	0.000618177880555641
54	GO_MORPHOGENESIS_OF_AN_EPITHELIUM	482	0.338956683389979	1.60369530230966	8.12457684495599e-06	0.000718272775144813
55	GO_ALPHA_BETA_T_CELL_ACTIVATION	121	-0.512161254872093	-2.00190729914926	8.71515897321483e-06	0.000735417853209611
56	GO_MONOCARBOXYLIC_ACID_CATABOLIC_PROCESS	121	-0.517302134033717	-2.02200168040086	8.71515897321483e-06	0.000735417853209611
57	GO_FATTY_ACID_CATABOLIC_PROCESS	104	-0.528196055609295	-2.01730075545721	8.78064885482778e-06	0.000735417853209611
58	GO_FEMALE_GAMETE_GENERATION	104	0.522638242954121	2.04563181276763	9.29005406811468e-06	0.000755123458889349
59	GO_DNA_GEOMETRIC_CHANGE	112	0.505610045406827	2.00254395934004	9.33227567542345e-06	0.000755123458889349
60	GO_FOREBRAIN_DEVELOPMENT	295	0.382484557340937	1.7237699799533	1.01460009537241e-05	0.000807283475884647
61	GO_RNA_SPLICING	431	0.347691991807636	1.62872098934233	1.06448659811373e-05	0.000832743023073471
62	GO_HEART_DEVELOPMENT	478	0.338432708853109	1.60010628485517	1.08148444554996e-05	0.000832743023073471
63	GO_LEUKOCYTE_MIGRATION_INVOLVED_IN_INFLAMMATORY_RESPONSE	14	-0.850622870039877	-2.14412178535737	1.11021676982431e-05	0.000841297596689087
64	GO_MEIOTIC_CHROMOSOME_SEGREGATION	63	0.59739534881985	2.14178231306425	1.13443252281911e-05	0.00084621575999038
65	GO_ANTIGEN_RECEPTOR_MEDIATED_SIGNALING_PATHWAY	224	-0.418540228223238	-1.77409058611755	1.17953937302427e-05	0.000863943281391947
66	GO_POSITIVE_REGULATION_OF_INNATE_IMMUNE_RESPONSE	175	-0.455668424620818	-1.87358780125739	1.19779537206091e-05	0.000863943281391947
67	GO_FATTY_ACID_DERIVATIVE_METABOLIC_PROCESS	136	-0.484770684440286	-1.92666954539415	1.21361327346175e-05	0.000863943281391947
68	GO_CELL_KILLING	100	-0.527071263420976	-2.00073307803654	1.23058531911714e-05	0.000863943281391947
69	GO_REGULATION_OF_T_CELL_ACTIVATION	279	-0.398948415894926	-1.73314328356113	1.32607528129372e-05	0.000917490346796553
70	GO_RESPONSE_TO_INTERFERON_GAMMA	165	-0.45584607589304	-1.85996700070912	1.37351081382233e-05	0.000936734375026826
71	GO_MESENCHYMAL_CELL_DIFFERENTIATION	196	0.426025171076749	1.82841790478766	1.45917945475328e-05	0.000981144044646781
72	GO_ANTIBACTERIAL_HUMORAL_RESPONSE	27	-0.741342897739755	-2.18770785832113	1.64247064083729e-05	0.00107817882813163
73	GO_LEUKOCYTE_CELL_CELL_ADHESION	300	-0.38523954073936	-1.68643828018071	1.64866054573961e-05	0.00107817882813163
74	GO_SPINDLE_ORGANIZATION	173	0.439187243038388	1.85419891642842	1.68242942809417e-05	0.00108539433644886
75	GO_DEFENSE_RESPONSE_TO_FUNGUS	13	-0.852330641390756	-2.10951358841595	1.85096750071262e-05	0.00116639760944684
76	GO_CELLULAR_LIPID_CATABOLIC_PROCESS	192	-0.436440104063041	-1.81575895167943	1.87171598921892e-05	0.00116639760944684
77	GO_HORMONE_METABOLIC_PROCESS	150	-0.462558809138074	-1.86355400543446	1.89757903416677e-05	0.00116639760944684
78	GO_RESPIRATORY_ELECTRON_TRANSPORT_CHAIN	111	-0.503714332700171	-1.94363626734366	1.92552422396998e-05	0.00116639760944684
79	GO_POSITIVE_REGULATION_OF_RESPONSE_TO_EXTERNAL_STIMULUS	413	-0.356474276797306	-1.60915103636037	1.93015105040429e-05	0.00116639760944684
80	GO_CYTOLYSIS	19	-0.796906063548978	-2.16565526821949	2.02338667103228e-05	0.00120745599593851
81	GO_RESPONSE_TO_XENOBIOTIC_STIMULUS	86	-0.542208471400754	-2.00816105839035	2.12465717771164e-05	0.00123801938336227
82	GO_RESPONSE_TO_TYPE_I_INTERFERON	83	-0.538830662140344	-1.98383908796398	2.12646814905124e-05	0.00123801938336227
83	GO_TELENCEPHALON_DEVELOPMENT	203	0.41677039028378	1.79678965016817	2.19414261439406e-05	0.00126202853507437
84	GO_POSITIVE_REGULATION_OF_DEFENSE_RESPONSE	298	-0.382864382759171	-1.67475044622354	2.47525569391318e-05	0.00140677031937399
85	GO_ATP_SYNTHESIS_COUPLED_ELECTRON_TRANSPORT	94	-0.524633622173021	-1.97165988957553	2.64527870656452e-05	0.00148571300531047
86	GO_AXON_DEVELOPMENT	441	0.339346070615659	1.59269180573816	3.20835026629307e-05	0.00178100746177711
87	GO_RECOMBINATIONAL_REPAIR	131	0.46663383859033	1.89331539360075	3.30332030881326e-05	0.00179194232152809
88	GO_REGULATION_OF_INFLAMMATORY_RESPONSE	287	-0.386451310912407	-1.68371106352762	3.31135696096904e-05	0.00179194232152809
89	GO_REGULATION_OF_INNATE_IMMUNE_RESPONSE	254	-0.396372839700147	-1.70450747458577	3.34065493540009e-05	0.00179194232152809
90	GO_ORGANIC_HYDROXY_COMPOUND_METABOLIC_PROCESS	437	-0.348937408550206	-1.58327097218405	3.51902593362157e-05	0.00186664775634549
91	GO_MYELOID_LEUKOCYTE_MEDIATED_IMMUNITY	487	-0.339434437083988	-1.55461191345741	3.64371443417867e-05	0.00191154864931527
92	GO_REGULATION_OF_ALPHA_BETA_T_CELL_ACTIVATION	80	-0.534604044453661	-1.95641842577932	3.72312700118076e-05	0.0019319791634388
93	GO_PLATELET_DEGRANULATION	109	-0.49452481364283	-1.90275227342315	3.85550276632323e-05	0.00197915808671259
94	GO_KILLING_OF_CELLS_OF_OTHER_ORGANISM	24	-0.739616393028748	-2.12379133944639	4.02717980259497e-05	0.00204529323165834
95	GO_CHROMOSOME_ORGANIZATION_INVOLVED_IN_MEIOTIC_CELL_CYCLE	46	0.631411787038555	2.12827727600447	4.25878149537026e-05	0.0021401497746208
96	GO_ACTIVATION_OF_INNATE_IMMUNE_RESPONSE	128	-0.473428819997895	-1.86557176069512	4.34430531082636e-05	0.00216038682852969
97	GO_ACUTE_INFLAMMATORY_RESPONSE	76	-0.538373896098573	-1.95276536141511	4.44109684433423e-05	0.00218575219946924
98	GO_LYMPHOCYTE_MIGRATION	90	-0.516954525294115	-1.92849228752393	4.77306717296535e-05	0.00232516557997312
99	GO_REGULATION_OF_WNT_SIGNALING_PATHWAY	338	0.354006510405814	1.618912978403	4.89215375781779e-05	0.00234770940615274
100	GO_INNATE_IMMUNE_RESPONSE_ACTIVATING_SIGNAL_TRANSDUCTION	102	-0.499131888561094	-1.90086478838495	4.91769879797391e-05	0.00234770940615274
101	GO_LEUKOCYTE_MIGRATION	360	-0.358017807511292	-1.59580171012163	6.18253109569094e-05	0.00286419541461324
102	GO_ALPHA_BETA_T_CELL_PROLIFERATION	32	-0.679178676125865	-2.08016767679669	6.18550699326144e-05	0.00286419541461324
103	GO_CELL_JUNCTION_ASSEMBLY	357	0.347600878620188	1.59861301442148	6.21676298332094e-05	0.00286419541461324
104	GO_INTERMEDIATE_FILAMENT_BASED_PROCESS	37	0.6607600951993	2.12822394054796	6.23955431754875e-05	0.00286419541461324
105	GO_PALLIUM_DEVELOPMENT	135	0.454854910306118	1.85400231157882	6.37726481474046e-05	0.00289952973576866
106	GO_INTERMEDIATE_FILAMENT_ORGANIZATION	14	0.829255057350777	2.1303691305463	6.52788385589044e-05	0.00294001108754915
107	GO_REGULATION_OF_NUCLEAR_DIVISION	162	0.431432030428	1.80556009918742	6.69547314278336e-05	0.00298730736295773
108	GO_SKIN_EPIDERMIS_DEVELOPMENT	76	0.536392674551197	1.99001085490293	6.86376344725655e-05	0.00303403765714841
109	GO_LEUKOTRIENE_METABOLIC_PROCESS	25	-0.723916212974996	-2.09858811678557	7.13393319345946e-05	0.00312453184087848
110	GO_POSITIVE_REGULATION_OF_CELL_CELL_ADHESION	239	-0.394191458721816	-1.68353669890939	8.2204696404635e-05	0.00353159865455656
111	GO_DEFENSE_RESPONSE_TO_GRAM_POSITIVE_BACTERIUM	54	-0.583087486309286	-1.98677481077953	8.26636380626518e-05	0.00353159865455656
112	GO_CARBOHYDRATE_DERIVATIVE_TRANSPORT	79	-0.52460717790746	-1.91549745673798	8.33898136681227e-05	0.00353159865455656
113	GO_RNA_LOCALIZATION	221	0.392658996465033	1.71107771748813	8.35925110944472e-05	0.00353159865455656
114	GO_REPRODUCTIVE_SYSTEM_DEVELOPMENT	357	0.343530350631941	1.57989269632733	8.807080893038e-05	0.00365949491281148
115	GO_REGULATION_OF_PEPTIDE_SECRETION	321	-0.363913481238804	-1.60383416542379	8.86116038536202e-05	0.00365949491281148
116	GO_LEUKOCYTE_CHEMOTAXIS	178	-0.423649748683339	-1.74559591748254	8.8919440696718e-05	0.00365949491281148
117	GO_REGULATION_OF_IMMUNE_EFFECTOR_PROCESS	323	-0.362433400095137	-1.59831531003891	9.35027099381898e-05	0.00381436920542958
118	GO_MYELOID_LEUKOCYTE_MIGRATION	170	-0.428767613352264	-1.7562158913843	9.42805961962065e-05	0.00381436920542958
119	GO_GRANULOCYTE_MIGRATION	114	-0.472118947358019	-1.82878973451898	9.62036298504121e-05	0.00383497307992173
120	GO_KERATINOCYTE_DIFFERENTIATION	131	0.45061190594988	1.82830816696018	9.67400947581026e-05	0.00383497307992173
121	GO_TOLL_LIKE_RECEPTOR_SIGNALING_PATHWAY	132	-0.457652751133534	-1.81127623606768	9.71997785233618e-05	0.00383497307992173
122	GO_SEQUESTERING_OF_METAL_ION	12	-0.837800128299491	-2.03141343364001	0.000100051507998562	0.00391513032118964
123	GO_UNSATURATED_FATTY_ACID_METABOLIC_PROCESS	91	-0.498527900476041	-1.86333643049345	0.000109532121177859	0.00425127110978129
124	GO_REGULATION_OF_LEUKOCYTE_MIGRATION	176	-0.421796096972433	-1.73550130048527	0.000111187707087104	0.00428072672285352
125	GO_DNA_RECOMBINATION	251	0.377019040680141	1.66840633431677	0.000116934621106948	0.00446596704931655
126	GO_CHROMOSOME_SEPARATION	84	0.513389539729073	1.93840324869493	0.000119437815390481	0.00452536611646157
127	GO_POSITIVE_REGULATION_OF_CELL_CYCLE	331	0.348488525686668	1.59026851822324	0.000123235232953101	0.00463248033163863
128	GO_POSITIVE_REGULATION_OF_CELL_ACTIVATION	293	-0.368766163279847	-1.61024708208503	0.000128875134864524	0.00478836179338141
129	GO_CELL_CELL_SIGNALING_BY_WNT	468	0.321502597757963	1.51722213209728	0.000129388075271513	0.00478836179338141
130	GO_ALCOHOL_METABOLIC_PROCESS	309	-0.362028788490393	-1.58953048196618	0.000133290329375214	0.00488582255708381
131	GO_BENZENE_CONTAINING_COMPOUND_METABOLIC_PROCESS	20	-0.750374921450549	-2.06449201189495	0.000134068444695848	0.00488582255708381
132	GO_POSITIVE_REGULATION_OF_LYMPHOCYTE_ACTIVATION	247	-0.386131497872144	-1.65505986528599	0.000140688906679708	0.00508824879158278
133	GO_POSITIVE_REGULATION_OF_TUMOR_NECROSIS_FACTOR_SUPERFAMILY_CYTOKINE_PRODUCTION	79	-0.51666885188217	-1.88651225799775	0.000147262862435195	0.00525183986178781
134	GO_MITOTIC_SPINDLE_ASSEMBLY	62	0.560474694285862	2.00302487908677	0.000147412346350977	0.00525183986178781
135	GO_POSITIVE_REGULATION_OF_LEUKOCYTE_MIGRATION	118	-0.46136662930987	-1.79632391689535	0.000151952590791673	0.00533834889140363
136	GO_MESENCHYME_MORPHOGENESIS	43	0.62011526521762	2.06179284708219	0.00015207696883764	0.00533834889140363
137	GO_SENSORY_SYSTEM_DEVELOPMENT	291	0.360353335667993	1.62173172578677	0.000154356913671468	0.00537883142969042
138	GO_POSITIVE_REGULATION_OF_CELL_CYCLE_PROCESS	245	0.37564605272689	1.65774880181849	0.000161251110151874	0.00557835362221047
139	GO_REGULATION_OF_LEUKOCYTE_CHEMOTAXIS	104	-0.474944953111121	-1.81392269506148	0.000172100717554624	0.00587655099586401
140	GO_ORGAN_OR_TISSUE_SPECIFIC_IMMUNE_RESPONSE	21	-0.734222624637166	-2.04411950984085	0.000172332873779003	0.00587655099586401
141	GO_REGULATION_OF_LEUKOCYTE_PROLIFERATION	190	-0.406912113198909	-1.69063686484745	0.0001753994594972	0.00587718020141418
142	GO_MUSCLE_TISSUE_DEVELOPMENT	306	0.353543006251332	1.59964152260345	0.000175767518162644	0.00587718020141418
143	GO_HOMOLOGOUS_CHROMOSOME_SEGREGATION	37	0.637083019305785	2.05196310075928	0.000176044568245125	0.00587718020141418
144	GO_POSITIVE_REGULATION_OF_RESPONSE_TO_BIOTIC_STIMULUS	204	-0.400948559238533	-1.68047620893683	0.000181322126383217	0.00598829113294605
145	GO_TUMOR_NECROSIS_FACTOR_SUPERFAMILY_CYTOKINE_PRODUCTION	139	-0.440329425717118	-1.75539218115123	0.000181881486023707	0.00598829113294605
146	GO_REGULATION_OF_SISTER_CHROMATID_SEGREGATION	80	0.512814293451606	1.91970904990151	0.000188090650518396	0.00615030661352619
147	GO_AXIS_ELONGATION	26	0.703318470361743	2.09696686894358	0.00018994275213796	0.00616861699800423
148	GO_CELLULAR_PROCESS_INVOLVED_IN_REPRODUCTION_IN_MULTICELLULAR_ORGANISM	242	0.37217141762528	1.63988872551287	0.000200802715051031	0.00647724433549745
149	GO_RNA_EXPORT_FROM_NUCLEUS	134	0.436585208035738	1.77760261419378	0.000205405226736678	0.0065812386069859
150	GO_T_CELL_RECEPTOR_SIGNALING_PATHWAY	184	-0.409005307129055	-1.69241033251625	0.000213378307790527	0.00679112027594652
151	GO_ARACHIDONIC_ACID_METABOLIC_PROCESS	39	-0.618483741676468	-1.9762269991961	0.000226439430169703	0.00715908503066332
152	GO_POSITIVE_REGULATION_OF_NERVOUS_SYSTEM_DEVELOPMENT	439	0.319806277251098	1.50049328806661	0.00023238110501222	0.00729860128505486
153	GO_MRNA_TRANSPORT	142	0.429091005674344	1.76219150831329	0.000234452151631337	0.00730141610112502
154	GO_NEGATIVE_REGULATION_OF_IMMUNE_SYSTEM_PROCESS	368	-0.343916437785588	-1.53608635083906	0.000235529551649194	0.00730141610112502
155	GO_GAMETE_GENERATION	475	0.313886067061607	1.48324122272102	0.000240450858868854	0.00740588645316071
156	GO_MUSCLE_ORGAN_DEVELOPMENT	303	0.350394336596418	1.58378938474497	0.000246769105525593	0.00755176737037936
157	GO_EPITHELIAL_CELL_PROLIFERATION	335	0.340152989374486	1.55412285564878	0.000257125592995899	0.00781858331823198
158	GO_STEM_CELL_DIFFERENTIATION	230	0.37462680879772	1.64071136861735	0.00025894341223298	0.00782402436709017
159	GO_AMINE_METABOLIC_PROCESS	111	-0.462186908117535	-1.78339820527479	0.000262571485086815	0.00788375012455632
160	GO_METAPHASE_ANAPHASE_TRANSITION_OF_CELL_CYCLE	57	0.559307788690131	1.9668165121878	0.000266812584509494	0.00796102049030204
161	GO_NEGATIVE_REGULATION_OF_TUMOR_NECROSIS_FACTOR_SUPERFAMILY_CYTOKINE_PRODUCTION	53	-0.565590999418744	-1.92019054924276	0.000269724018384389	0.00799790350165884
162	GO_POSITIVE_REGULATION_OF_PEPTIDE_SECRETION	172	-0.412161753968105	-1.69079814065027	0.000277498946531777	0.00817765414038706
163	GO_ESTABLISHMENT_OF_RNA_LOCALIZATION	188	0.394258080299359	1.68289233991138	0.000288160013560471	0.00843972947691834
164	GO_LIPID_OXIDATION	99	-0.472634407981282	-1.79108881788583	0.000316637172500413	0.00918271713177274
165	GO_CELL_CHEMOTAXIS	236	-0.379223330855153	-1.61708618586368	0.000317441655399447	0.00918271713177274
166	GO_LEUKOCYTE_PROLIFERATION	244	-0.374773649613807	-1.6043726330624	0.000319957651678354	0.00918271713177274
167	GO_MULTI_MULTICELLULAR_ORGANISM_PROCESS	168	0.404830791217485	1.70262106609845	0.000321221985966914	0.00918271713177274
168	GO_NEURON_MIGRATION	127	0.435369472598795	1.75835956192327	0.00032946215303517	0.00936221618208275
169	GO_SISTER_CHROMATID_COHESION	55	0.559534294498876	1.95393342079806	0.000336257342935098	0.00949877251581158
170	GO_REGULATION_OF_PLASMA_LIPOPROTEIN_PARTICLE_LEVELS	66	-0.528954362594169	-1.87086175062131	0.000348104881323013	0.00977560413785919
171	GO_TRNA_TRANSPORT	36	0.626836320803604	2.00705967809454	0.00035867206679766	0.0100134529058013
172	GO_CAMERA_TYPE_EYE_DEVELOPMENT	249	0.362145899606098	1.60120795505168	0.000367853574393414	0.0101510575962668
173	GO_CELL_CYCLE_G1_S_PHASE_TRANSITION	249	0.36214164076339	1.60118912481549	0.000367853574393414	0.0101510575962668
174	GO_APPENDAGE_DEVELOPMENT	156	0.409782206980169	1.70608581142336	0.000391146727723717	0.010731807345707
175	GO_CELLULAR_HORMONE_METABOLIC_PROCESS	84	-0.491873023433292	-1.81480674673147	0.000398491752991788	0.010870855021616
176	GO_RESPIRATORY_BURST	32	-0.641929537286423	-1.96608215361109	0.000403877221324717	0.010955169628433
177	GO_REGULATION_OF_MUSCLE_ORGAN_DEVELOPMENT	111	0.452178293197652	1.78823546930044	0.000408183257955492	0.0110094173642911
178	GO_REGULATION_OF_RESPONSE_TO_BIOTIC_STIMULUS	340	-0.345232642580395	-1.53016667548021	0.000411895947238091	0.0110471418658126
179	GO_INNATE_IMMUNE_RESPONSE_IN_MUCOSA	13	-0.798957839618762	-1.97741620141349	0.000418318655161053	0.0111567221214462
180	GO_EPIDERMIS_MORPHOGENESIS	26	0.684476084347151	2.04078768288563	0.00042405823733126	0.0112469668056635
181	GO_NCRNA_EXPORT_FROM_NUCLEUS	38	0.61604362934131	1.99540859191293	0.000435024127107357	0.0114375909438429
182	GO_PEPTIDE_SECRETION	427	-0.326919759070592	-1.48027405921624	0.000436037191407502	0.0114375909438429
183	GO_GRANULOCYTE_CHEMOTAXIS	96	-0.470610633028851	-1.77472239252464	0.000454446975021269	0.0118553544194073
184	GO_NEGATIVE_REGULATION_OF_EPITHELIAL_CELL_APOPTOTIC_PROCESS	34	-0.62854163305302	-1.9511842552115	0.000463171507868467	0.0120172868400221
185	GO_CELLULAR_COMPONENT_ASSEMBLY_INVOLVED_IN_MORPHOGENESIS	83	0.490477212217898	1.84838270985961	0.000477408041571223	0.0123197080565461
186	GO_T_CELL_PROLIFERATION	159	-0.411437991562536	-1.67063705492808	0.000488568528617385	0.0125399255678462
187	GO_MITOCHONDRIAL_RESPIRATORY_CHAIN_COMPLEX_ASSEMBLY	101	-0.462401729051682	-1.75807783552476	0.000493763815722424	0.0126054997660901
188	GO_LIPID_LOCALIZATION	319	-0.34729070520924	-1.52968733055867	0.000497392383494452	0.0126305916957581
189	GO_CHEMOKINE_PRODUCTION	71	-0.509313394784551	-1.82521369733682	0.0005218565268578	0.0131817093080378
190	GO_CELL_CYCLE_CHECKPOINT	207	0.376083332260064	1.62545214598718	0.000539703627003741	0.0135332720703095
191	GO_METAPHASE_PLATE_CONGRESSION	59	0.538576055098747	1.90633657482117	0.000541444274283436	0.0135332720703095
192	GO_SPINDLE_ASSEMBLY	109	0.449087560376128	1.77111936179745	0.00054728928780197	0.0135632041780318
193	GO_SENSORY_PERCEPTION_OF_TASTE	21	-0.709613757158189	-1.97560695732488	0.000549998533337244	0.0135632041780318
194	GO_CELLULAR_RESPIRATION	174	-0.401117631001992	-1.64799355747779	0.000556414431164687	0.0135632041780318
195	GO_EPIDERMAL_CELL_DIFFERENTIATION	175	0.39283981509821	1.66112638760461	0.000560641971149797	0.0135632041780318
196	GO_REGULATION_OF_CHROMOSOME_SEPARATION	62	0.530006846154837	1.8941388607868	0.000564702680636821	0.0135632041780318
197	GO_PATTERN_RECOGNITION_RECEPTOR_SIGNALING_PATHWAY	177	-0.398208381820434	-1.63953249856879	0.000566182646074267	0.0135632041780318
198	GO_OSSIFICATION	343	0.328721926235519	1.50536554067102	0.000567976454794238	0.0135632041780318
199	GO_RESPONSE_TO_FUNGUS	25	-0.675936765516252	-1.95949868007705	0.000570714655476757	0.0135632041780318
200	GO_REGULATION_OF_EPITHELIAL_CELL_APOPTOTIC_PROCESS	67	-0.516886027763307	-1.83331849811898	0.000572704987350535	0.0135632041780318
201	GO_REGULATION_OF_CELL_CELL_ADHESION	365	-0.335944585908903	-1.49938980980308	0.00057366752310515	0.0135632041780318
202	GO_CARTILAGE_DEVELOPMENT	160	0.400640729637759	1.67389552947161	0.000575706614176238	0.0135632041780318
203	GO_ANTIGEN_PROCESSING_AND_PRESENTATION_OF_ENDOGENOUS_PEPTIDE_ANTIGEN	16	-0.755742759166345	-1.96914197016291	0.000577740205180835	0.0135632041780318
204	GO_POSITIVE_REGULATION_OF_LEUKOCYTE_CHEMOTAXIS	81	-0.489975626762121	-1.79679335201212	0.000579575545102321	0.0135632041780318
205	GO_LYMPHOCYTE_MEDIATED_IMMUNITY	201	-0.385145141340238	-1.61142579334535	0.000600689265479202	0.0139887344068181
206	GO_STRIATED_MUSCLE_CELL_DIFFERENTIATION	217	0.369928310635391	1.60819439709893	0.000606374543071005	0.0140525828573834
207	GO_MITOCHONDRIAL_ELECTRON_TRANSPORT_NADH_TO_UBIQUINONE	54	-0.545874103802238	-1.85997632388885	0.000610992107419601	0.0140911899556578
208	GO_NEGATIVE_REGULATION_OF_NUCLEAR_DIVISION	53	0.552339200062245	1.9148390057065	0.000635309702215474	0.0145815794152725
209	GO_CELL_CELL_JUNCTION_ORGANIZATION	182	0.385427788379455	1.638670889467	0.000651008701816314	0.01487040929412
210	GO_FATTY_ACID_BETA_OXIDATION	69	-0.510497339016357	-1.82020064126091	0.000654380246631814	0.0148762442734299
211	GO_ESTABLISHMENT_OF_ORGANELLE_LOCALIZATION	394	0.317491294270313	1.47424566189571	0.000670153215421408	0.0151626135091081
212	GO_MUSCLE_CELL_DEVELOPMENT	131	0.420122524052243	1.70460085875777	0.000686618721331899	0.0154618763001815
213	GO_GLAND_MORPHOGENESIS	107	0.447037381220524	1.75798927464561	0.000690771570912237	0.0154769789020943
214	GO_CELLULAR_MODIFIED_AMINO_ACID_CATABOLIC_PROCESS	24	-0.678943934992545	-1.94957178166651	0.000693773247810679	0.0154769789020943
215	GO_CELL_CELL_ADHESION_VIA_PLASMA_MEMBRANE_ADHESION_MOLECULES	211	0.370655251812206	1.60567207610247	0.000714777036074209	0.0158713747452013
216	GO_PLASMINOGEN_ACTIVATION	18	-0.7268091831055	-1.94947304161814	0.000752957983471744	0.0166417658013616
217	GO_INTERFERON_GAMMA_MEDIATED_SIGNALING_PATHWAY	80	-0.485336129273862	-1.7761192715595	0.000796040011204839	0.0175128802465065
218	GO_POSITIVE_REGULATION_OF_CELL_DIVISION	60	0.528119287432634	1.87538363481061	0.000813743423751788	0.0177493435742478
219	GO_REGULATION_OF_DNA_DEPENDENT_DNA_REPLICATION	50	0.5558231173997	1.90469640994049	0.000814224181558497	0.0177493435742478
220	GO_ADAPTIVE_IMMUNE_RESPONSE_BASED_ON_SOMATIC_RECOMBINATION_OF_IMMUNE_RECEPTORS_BUILT_FROM_IMMUNOGLOBULIN_SUPERFAMILY_DOMAINS	219	-0.372319807408092	-1.57411025601142	0.000831475303665575	0.018043014089543
221	GO_REGULATION_OF_CELL_DIVISION	134	0.413675721744318	1.68432423010769	0.00084523070312334	0.0181810611974872
222	GO_GENERATION_OF_PRECURSOR_METABOLITES_AND_ENERGY	470	-0.31373401314815	-1.4325926201803	0.000845453620829943	0.0181810611974872
223	GO_NEGATIVE_REGULATION_OF_CELL_ACTIVATION	166	-0.39884446967124	-1.62860486956695	0.000858444258638954	0.0183776362813559
224	GO_NEGATIVE_REGULATION_OF_CHROMOSOME_SEGREGATION	42	0.583927513998735	1.93179889941149	0.000865107982018272	0.0183943474647699
225	GO_ACTOMYOSIN_STRUCTURE_ORGANIZATION	167	0.390328645181617	1.64021424017943	0.000869844434433379	0.0183943474647699
226	GO_NEGATIVE_REGULATION_OF_CYTOKINE_PRODUCTION	223	-0.370331434477031	-1.56897751143312	0.000874476409356055	0.0183943474647699
227	GO_MORPHOGENESIS_OF_A_BRANCHING_STRUCTURE	167	0.390160949280798	1.63950955911659	0.000874636965752571	0.0183943474647699
228	GO_PROTEIN_ACTIVATION_CASCADE	17	-0.73173212715162	-1.93553405914509	0.000919981858473973	0.0192631289138366
229	GO_POSITIVE_REGULATION_OF_ERK1_AND_ERK2_CASCADE	150	-0.407121172982541	-1.64020720743061	0.000924638511193991	0.0192760884386031
230	GO_IN_UTERO_EMBRYONIC_DEVELOPMENT	343	0.324028933124957	1.48387421457619	0.000942324572726803	0.0195593804791207
231	GO_POSITIVE_REGULATION_OF_GRANULOCYTE_CHEMOTAXIS	25	-0.662608705077883	-1.92086146108065	0.000962166374297353	0.0198847717354786
232	GO_MATERNAL_PROCESS_INVOLVED_IN_FEMALE_PREGNANCY	55	0.536368466873496	1.87303670854521	0.000977177379133539	0.0200522139675449
233	GO_NEGATIVE_REGULATION_OF_EXTRINSIC_APOPTOTIC_SIGNALING_PATHWAY_VIA_DEATH_DOMAIN_RECEPTORS	35	-0.605202451017813	-1.89023313116472	0.000978669010146201	0.0200522139675449
234	GO_EPITHELIAL_TUBE_MORPHOGENESIS	281	0.34015667634256	1.52459136407512	0.000985658790639519	0.0201091242158678
235	GO_RESPONSE_TO_TOXIC_SUBSTANCE	197	-0.379538492982967	-1.58417245747764	0.00100544161305444	0.0203419514160412
236	GO_ADHERENS_JUNCTION_ORGANIZATION	58	0.526967330535957	1.85945305709416	0.001006839722429	0.0203419514160412
237	GO_MONOVALENT_INORGANIC_ANION_HOMEOSTASIS	19	-0.70949257047382	-1.92810218580396	0.00100985389308793	0.0203419514160412
238	GO_DRUG_CATABOLIC_PROCESS	11	-0.803597082464545	-1.90443138439707	0.00101958570277127	0.0204516896850001
239	GO_MAINTENANCE_OF_CELL_NUMBER	137	0.40813804802509	1.66712979577754	0.00104514457045031	0.0208766534699991
240	GO_T_CELL_DIFFERENTIATION	218	-0.369475042079582	-1.56126580252755	0.0010559252418423	0.0210041129356465
241	GO_REGULATION_OF_GRANULOCYTE_CHEMOTAXIS	46	-0.558671990173237	-1.84522405317722	0.00106524152997572	0.0211015064900584
242	GO_POSITIVE_REGULATION_OF_SECRETION	281	-0.347835646083634	-1.512110027654	0.00108069940478657	0.0212177024907049
243	GO_CEREBRAL_CORTEX_DEVELOPMENT	98	0.450231781308798	1.745126011282	0.00108322049786481	0.0212177024907049
244	GO_POSITIVE_REGULATION_OF_CYTOKINESIS	26	0.659560218164885	1.96650021839125	0.00108444059650859	0.0212177024907049
245	GO_VENTRICULAR_CARDIAC_MUSCLE_CELL_DEVELOPMENT	10	0.824339169615293	1.9405932948783	0.00112856324386263	0.021990860923266
246	GO_RESPONSE_TO_TUMOR_NECROSIS_FACTOR	262	-0.352518254982818	-1.52090569884893	0.00114657685147997	0.0222510483291275
247	GO_T_CELL_MIGRATION	57	-0.524625935377879	-1.80642500411252	0.00116003040821596	0.0223581622263638
248	GO_REGULATION_OF_SYNAPSE_STRUCTURE_OR_ACTIVITY	185	0.375729104345446	1.60069581914598	0.00116200415519157	0.0223581622263638
249	GO_POSITIVE_REGULATION_OF_MITOTIC_CELL_CYCLE	141	0.40274720149906	1.65228238472074	0.00117201095771053	0.0223581622263638
250	GO_INTERFERON_GAMMA_PRODUCTION	84	-0.471463598972251	-1.73950446454841	0.00117245129102473	0.0223581622263638
251	GO_MUSCLE_CELL_DIFFERENTIATION	289	0.335849404589364	1.51030953530412	0.00117551292811422	0.0223581622263638
252	GO_NEGATIVE_REGULATION_OF_METAPHASE_ANAPHASE_TRANSITION_OF_CELL_CYCLE	35	0.605593494688369	1.92746999128238	0.00118195942607078	0.0223915646827852
253	GO_QUINONE_METABOLIC_PROCESS	33	-0.609446629433053	-1.87918478297695	0.00119491913834872	0.0225476046105802
254	GO_SIGNAL_RELEASE	453	-0.312942985214896	-1.42446683666454	0.0012054244098443	0.0226562839866011
255	GO_BRANCH_ELONGATION_OF_AN_EPITHELIUM	16	0.741652224508897	1.96994648014243	0.0012526269157663	0.023451140768111
256	GO_ESTROGEN_METABOLIC_PROCESS	18	-0.713334826857836	-1.91333165145884	0.00127395336078838	0.023757239626577
257	GO_PROTEIN_LIPID_COMPLEX_SUBUNIT_ORGANIZATION	35	-0.596970616313921	-1.8645225831301	0.00134725863734412	0.0250265086952562
258	GO_PROTEIN_LOCALIZATION_TO_CHROMOSOME	82	0.470322614460148	1.76848578017376	0.00135645970901529	0.025027294753709
259	GO_NEUTROPHIL_MIGRATION	90	-0.458627208806408	-1.71090297454806	0.0013594402429668	0.025027294753709
260	GO_CHROMOSOME_LOCALIZATION	70	0.492462782383846	1.80008513644735	0.00136302820191964	0.025027294753709
261	GO_KERATINOCYTE_PROLIFERATION	39	0.581419828483863	1.89374302750415	0.00139739005040426	0.0255599237572028
262	GO_REGULATION_OF_EXOCYTOSIS	179	-0.383762836805252	-1.58230964961117	0.00140544292824547	0.0256091012955873
263	GO_STEROL_METABOLIC_PROCESS	130	-0.415290463278624	-1.64018988685016	0.00143233642718002	0.0259678687235924
264	GO_APOPTOTIC_PROCESS_INVOLVED_IN_DEVELOPMENT	32	0.61492541352109	1.91987802376429	0.00144338596140608	0.0259678687235924
265	GO_EMBRYONIC_MORPHOGENESIS	486	0.295283230196173	1.39815377753815	0.00144478900117101	0.0259678687235924
266	GO_CONNECTIVE_TISSUE_DEVELOPMENT	219	0.35714250174376	1.55460090961678	0.00144689004618257	0.0259678687235924
267	GO_HEMIDESMOSOME_ASSEMBLY	12	0.78872927318096	1.94721310495073	0.00146649865299383	0.0262212156157024
268	GO_RESPONSE_TO_IONIZING_RADIATION	135	0.404260773573355	1.64777908670092	0.00147621870711585	0.0262965227901905
269	GO_AMEBOIDAL_TYPE_CELL_MIGRATION	363	0.313799631386101	1.44535691953586	0.00149421284867132	0.0264248175746198
270	GO_DOUBLE_STRAND_BREAK_REPAIR	238	0.349509411320748	1.5370373244449	0.00149710230281554	0.0264248175746198
271	GO_POSITIVE_REGULATION_OF_LEUKOCYTE_CELL_CELL_ADHESION	201	-0.37244104544418	-1.55827256457345	0.00150002630136614	0.0264248175746198
272	GO_REGULATION_OF_NATURAL_KILLER_CELL_MEDIATED_IMMUNITY	29	-0.624300260360204	-1.87193964903261	0.00152843360149236	0.0268262574026638
273	GO_TISSUE_MIGRATION	268	0.33838473380756	1.50858693713466	0.00158786300730718	0.0277672454098332
274	GO_CELL_CYCLE_DNA_REPLICATION	63	0.503997600913436	1.80693262777433	0.00160408758726622	0.0278787934965981
275	GO_CELL_SUBSTRATE_JUNCTION_ORGANIZATION	99	0.441254091135095	1.71305914115488	0.00160592128436625	0.0278787934965981
276	GO_NEGATIVE_REGULATION_OF_NATURAL_KILLER_CELL_MEDIATED_IMMUNITY	14	-0.749082341202163	-1.88817374111134	0.00162091648394349	0.027959384447243
277	GO_CHONDROCYTE_DIFFERENTIATION	91	0.451051367359484	1.72672160429718	0.00162227681019822	0.027959384447243
278	GO_REGULATION_OF_DNA_REPLICATION	102	0.436706185852546	1.70356314932557	0.00163481410956041	0.0280052421138741
279	GO_REGULATION_OF_CELL_KILLING	62	-0.5046054182357	-1.76473276918051	0.00163666999366797	0.0280052421138741
280	GO_PROTEOGLYCAN_METABOLIC_PROCESS	79	0.469489368469766	1.75373201403265	0.00171408667595512	0.0291326496840388
281	GO_RESPONSE_TO_CALCIUM_ION	115	-0.425305160340926	-1.6496702235937	0.00171476216196374	0.0291326496840388
282	GO_SUBPALLIUM_DEVELOPMENT	20	0.693369332182411	1.94420684833595	0.00172556113667498	0.0292121591010154
283	GO_REGULATION_OF_MICROTUBULE_CYTOSKELETON_ORGANIZATION	178	0.372238158423384	1.57782757924958	0.00176780996283746	0.0297786596086664
284	GO_MRNA_EXPORT_FROM_NUCLEUS	107	0.429619031395797	1.68949103834534	0.00177228261627988	0.0297786596086664
285	GO_DNA_REPLICATION_INITIATION	37	0.583478096375899	1.8793084850531	0.00178272980501393	0.0297786596086664
286	GO_NEGATIVE_REGULATION_OF_LEUKOCYTE_APOPTOTIC_PROCESS	42	-0.559532704361198	-1.81497695073269	0.00178772081880509	0.0297786596086664
287	GO_PEROXISOME_ORGANIZATION	75	-0.47706205818896	-1.72637366113345	0.00179021267442129	0.0297786596086664
288	GO_NEGATIVE_REGULATION_OF_VIRAL_GENOME_REPLICATION	53	-0.523709294660317	-1.77800148727757	0.00181434356366566	0.0300752644893745
289	GO_RDNA_HETEROCHROMATIN_ASSEMBLY	27	-0.631250303066892	-1.86282387380722	0.00182131744395069	0.0300863995758498
290	GO_POSITIVE_REGULATION_OF_INTRINSIC_APOPTOTIC_SIGNALING_PATHWAY	57	-0.513617505371856	-1.76852008581187	0.00184672537938552	0.0303665480668705
291	GO_NADH_DEHYDROGENASE_COMPLEX_ASSEMBLY	65	-0.495357593880206	-1.74711077331179	0.00185099821689554	0.0303665480668705
292	GO_PHOSPHATIDYLETHANOLAMINE_METABOLIC_PROCESS	25	-0.644272954098196	-1.86770725838614	0.00188043162125034	0.0307437690405792
293	GO_CD4_POSITIVE_ALPHA_BETA_T_CELL_ACTIVATION	78	-0.470439414892957	-1.71382055090507	0.00194416431117992	0.0316772710633889
294	GO_KILLING_OF_CELLS_IN_OTHER_ORGANISM_INVOLVED_IN_SYMBIOTIC_INTERACTION	11	-0.784808749516169	-1.85990522606701	0.00197788483324481	0.0321170822922133
295	GO_NEGATIVE_REGULATION_OF_GENE_EXPRESSION_EPIGENETIC	91	-0.44919834695887	-1.67895847676057	0.00198747800524341	0.0321634576170577
296	GO_ESTABLISHMENT_OF_MITOTIC_SPINDLE_LOCALIZATION	34	0.593864871288228	1.8783752813515	0.00205807097563689	0.0331586937707658
297	GO_LYMPHOCYTE_DIFFERENTIATION	303	-0.334027047635053	-1.46371464319911	0.00206286804564672	0.0331586937707658
298	GO_NEPHRON_DEVELOPMENT	120	0.412287747913846	1.65067972252708	0.00207600133089024	0.0332578199787585
299	GO_PROSTATE_GLAND_MORPHOGENESIS	25	0.647590039085638	1.91329526845833	0.00209344854285834	0.0334251616843001
300	GO_SPLICEOSOMAL_TRI_SNRNP_COMPLEX_ASSEMBLY	14	0.751008691378861	1.92935300026603	0.0021172103305938	0.033691873727516
301	GO_NEGATIVE_REGULATION_OF_ENDOTHELIAL_CELL_APOPTOTIC_PROCESS	24	-0.647621782044647	-1.85963094505099	0.00214355797674487	0.0339680708545524
302	GO_PROTON_TRANSMEMBRANE_TRANSPORT	132	-0.406210110471197	-1.60767900580636	0.00215054509982938	0.0339680708545524
303	GO_LEUKOTRIENE_BIOSYNTHETIC_PROCESS	16	-0.718127472850124	-1.87113264343556	0.00215591233115404	0.0339680708545524
304	GO_NEURAL_PRECURSOR_CELL_PROLIFERATION	119	0.411807109431048	1.64674905365181	0.0021721321068277	0.0340230308109742
305	GO_REGULATION_OF_CELL_CYCLE_PHASE_TRANSITION	416	0.300815230058155	1.404466175428	0.00217365404217577	0.0340230308109742
306	GO_ALPHA_BETA_T_CELL_DIFFERENTIATION	89	-0.449632130168888	-1.67443762777176	0.00218551020877281	0.0340968161329457
307	GO_OOGENESIS	64	0.493472096630051	1.77450074858197	0.00220197814820448	0.0341929557420409
308	GO_PROTEOGLYCAN_BIOSYNTHETIC_PROCESS	58	0.506907722967574	1.78867087297052	0.0022059971446478	0.0341929557420409
309	GO_ENDOTHELIAL_CELL_APOPTOTIC_PROCESS	45	-0.543487925017347	-1.787296786618	0.0022172107597064	0.0342555474654962
310	GO_INDOLALKYLAMINE_METABOLIC_PROCESS	11	-0.781468716218152	-1.85198973660535	0.00223603130443826	0.0344348820883492
311	GO_LIPID_HOMEOSTASIS	109	-0.425874051540321	-1.6386090190118	0.00225371661704167	0.0345956370731735
312	GO_CELLULAR_KETONE_METABOLIC_PROCESS	207	-0.362666657204767	-1.52269568319893	0.00228443502145574	0.0348616340301427
313	GO_EPITHELIAL_TO_MESENCHYMAL_TRANSITION	129	0.401993938026085	1.62735874181557	0.0022856496546784	0.0348616340301427
314	GO_ATTACHMENT_OF_SPINDLE_MICROTUBULES_TO_KINETOCHORE	33	0.59519415399184	1.87084483885815	0.00231688191676996	0.0352254594607
315	GO_TROPHOBLAST_GIANT_CELL_DIFFERENTIATION	12	0.774258077053682	1.91148664759521	0.00238767706613366	0.0361865724245145
316	GO_CELLULAR_RESPONSE_TO_HEAT	117	0.411538299968218	1.64120845014593	0.00239761595104653	0.036222210602203
317	GO_ZYMOGEN_ACTIVATION	45	-0.540980307013596	-1.7790503152727	0.00244670201193355	0.0368471779336617
318	GO_MICROTUBULE_ORGANIZING_CENTER_ORGANIZATION	130	0.399670914848144	1.61974440562606	0.00245507287392104	0.0368569745286134
319	GO_B_CELL_RECEPTOR_SIGNALING_PATHWAY	55	-0.510598773753466	-1.74607679535135	0.00247446079918978	0.0370315857533919
320	GO_POSITIVE_REGULATION_OF_IMMUNE_EFFECTOR_PROCESS	176	-0.375756681586578	-1.54606980538788	0.00248547289842404	0.0370801488033637
321	GO_POSITIVE_REGULATION_OF_CHEMOTAXIS	121	-0.412529209915861	-1.61247112815882	0.00252391003864301	0.0375362820077313
322	GO_EPITHELIAL_CELL_APOPTOTIC_PROCESS	88	-0.448232537129366	-1.66617676856394	0.00253499549786215	0.0375469127498634
323	GO_POSITIVE_REGULATION_OF_INTERLEUKIN_12_PRODUCTION	27	-0.621875325639672	-1.83515825260596	0.00254035459116168	0.0375469127498634
324	GO_PROGESTERONE_METABOLIC_PROCESS	11	-0.777618473487649	-1.84286511028014	0.00256660736107448	0.0377456389209093
325	GO_MUCOPOLYSACCHARIDE_METABOLIC_PROCESS	101	0.428003491404108	1.66718202965278	0.00257830050312831	0.0377456389209093
326	GO_AMINOGLYCAN_BIOSYNTHETIC_PROCESS	102	0.426643076799917	1.66430759878594	0.00257994101665002	0.0377456389209093
327	GO_POSITIVE_REGULATION_OF_PEPTIDE_HORMONE_SECRETION	69	-0.479694457841992	-1.71037161810813	0.00258542604255076	0.0377456389209093
328	GO_NEURAL_CREST_CELL_DIFFERENTIATION	79	0.459285267665119	1.71561558487078	0.00259862873065924	0.0377556861615358
329	GO_NEUROBLAST_PROLIFERATION	48	0.531490731294084	1.80630769149796	0.00260193145101493	0.0377556861615358
330	GO_NEGATIVE_REGULATION_OF_MEGAKARYOCYTE_DIFFERENTIATION	11	-0.777110482003188	-1.8416612296948	0.00261117941365465	0.0377750621842039
331	GO_POSITIVE_REGULATION_OF_CYTOKINE_PRODUCTION	377	-0.316213134739921	-1.41559626338904	0.00263544330879421	0.038010895335902
332	GO_RESPONSE_TO_INTERLEUKIN_1	176	-0.374599980167189	-1.5413104990974	0.00264968858889115	0.0381012449498987
333	GO_DNA_REPLICATION_DEPENDENT_NUCLEOSOME_ORGANIZATION	20	-0.67232123895608	-1.84974442451914	0.0026960613262124	0.0386446908077147
334	GO_SEX_DIFFERENTIATION	203	0.353356566762393	1.52339858295911	0.00270367128818113	0.0386446908077147
335	GO_ANTIMICROBIAL_HUMORAL_IMMUNE_RESPONSE_MEDIATED_BY_ANTIMICROBIAL_PEPTIDE	37	-0.567656145621628	-1.79365737027912	0.00278819850086712	0.039726814980505
336	GO_TRIGLYCERIDE_METABOLIC_PROCESS	72	-0.472406319996144	-1.69709217734711	0.0027960221687159	0.039726814980505
337	GO_REGULATION_OF_SKELETAL_MUSCLE_TISSUE_DEVELOPMENT	34	0.585000811449615	1.85033854825235	0.00284347535877183	0.0402123322034201
338	GO_SENSORY_PERCEPTION_OF_BITTER_TASTE	11	-0.774634023581281	-1.83579231199494	0.00284703985855802	0.0402123322034201
339	GO_REGULATION_OF_ANTIGEN_RECEPTOR_MEDIATED_SIGNALING_PATHWAY	61	-0.492636758975485	-1.71791818630404	0.00287776479283852	0.0405263985870533
340	GO_OSTEOBLAST_DIFFERENTIATION	191	0.357002416002051	1.52711669763528	0.00296983376203995	0.0416999599411139
341	GO_INDOLE_CONTAINING_COMPOUND_METABOLIC_PROCESS	15	-0.718424744817211	-1.84238948602743	0.00300234275114366	0.0420203814214264
342	GO_CANONICAL_WNT_SIGNALING_PATHWAY	299	0.320730893653516	1.44767736470192	0.00301025773902971	0.0420203814214264
343	GO_DNA_STRAND_ELONGATION	25	0.636236559529633	1.87975157969852	0.00305965556263911	0.0425854100759158
344	GO_SKELETAL_SYSTEM_MORPHOGENESIS	183	0.360267936476931	1.53266097035783	0.00308385776610942	0.0427974912075766
345	GO_POSITIVE_REGULATION_OF_SYNAPSE_ASSEMBLY	42	0.548505118982891	1.81461150531607	0.00310499996646868	0.0429659995360043
346	GO_NUCLEAR_TRANSPORT	335	0.310580150208603	1.41900769661801	0.00312150469897021	0.0430695474938838
347	GO_REGULATION_OF_LYMPHOCYTE_MIGRATION	54	-0.507161595521915	-1.72806981222579	0.00313223306833048	0.0430930278622759
348	GO_DETOXIFICATION	108	-0.420225630109508	-1.61448462315307	0.00315068589222094	0.0432223403720195
349	GO_PROTEIN_LIPID_COMPLEX_ASSEMBLY	23	-0.641584835826044	-1.82458029194163	0.00324062807068265	0.0443197187861027
350	GO_CELLULAR_RESPONSE_TO_TOXIC_SUBSTANCE	97	-0.431210469951321	-1.62877316379999	0.00324924624531545	0.0443197187861027
351	GO_REGULATION_OF_KERATINOCYTE_PROLIFERATION	31	0.595959076170825	1.84770772922677	0.00326777811054541	0.0444455062670763
352	GO_DNA_CONFORMATION_CHANGE	292	0.321137503417871	1.44575608526581	0.00330129089588022	0.0447737577753755
353	GO_LIMBIC_SYSTEM_DEVELOPMENT	75	0.460211015764256	1.70353570960334	0.00332800760687453	0.0450082388533116
354	GO_REGULATION_OF_TRIGLYCERIDE_METABOLIC_PROCESS	30	-0.595716068611431	-1.79891773724449	0.00333755385722484	0.0450098364813316
355	GO_CHLORIDE_ION_HOMEOSTASIS	12	-0.752774090689141	-1.8252508547903	0.00336469515787757	0.0452261365266298
356	GO_RESPONSE_TO_INTERFERON_BETA	27	-0.613140146716129	-1.80938068107578	0.00337253971585258	0.0452261365266298
357	GO_POSITIVE_REGULATION_OF_DNA_DEPENDENT_DNA_REPLICATION	12	0.762857648695223	1.88334129499264	0.00343052055270705	0.0458748042538472
358	GO_LIPID_MODIFICATION	232	-0.346507965637126	-1.47468835234778	0.003464036241218	0.046086370566679
359	GO_INTERLEUKIN_12_PRODUCTION	46	-0.527914768070567	-1.74363677650856	0.003473770684192	0.046086370566679
360	GO_HOMOLOGOUS_CHROMOSOME_PAIRING_AT_MEIOSIS	27	0.617456087480943	1.8563644030522	0.00347530234687986	0.046086370566679
361	GO_POSITIVE_REGULATION_OF_MONOCYTE_CHEMOTAXIS	16	-0.701421737697128	-1.82760465215387	0.00350520335347733	0.0462894498945364
362	GO_POSITIVE_REGULATION_OF_ALPHA_BETA_T_CELL_ACTIVATION	53	-0.506684877636477	-1.72020331738246	0.00351000855924218	0.0462894498945364
363	GO_PRIMARY_ALCOHOL_METABOLIC_PROCESS	68	-0.473714284645838	-1.68472337028238	0.00354731356539791	0.0466525481025058
364	GO_REGULATION_OF_LIPID_METABOLIC_PROCESS	355	-0.31609177187614	-1.40698282601298	0.00359401627245446	0.0471369057271911
365	GO_POSTSYNAPSE_ORGANIZATION	140	0.384101444909271	1.57419469994504	0.00360796449289763	0.0471617249954962
366	GO_CELL_CYCLE_G2_M_PHASE_TRANSITION	258	0.328755155045705	1.45943585964549	0.00361566639052191	0.0471617249954962
367	GO_INTESTINAL_ABSORPTION	26	-0.615921338837394	-1.80195159052023	0.00373149329171799	0.0484578428774313
368	GO_POSITIVE_REGULATION_OF_ALPHA_BETA_T_CELL_PROLIFERATION	18	-0.679239079753247	-1.82187884464341	0.00373533434832315	0.0484578428774313
369	GO_REGULATION_OF_LEUKOCYTE_MEDIATED_CYTOTOXICITY	51	-0.510908541417683	-1.72194173163672	0.00375210876074185	0.0485435426118743
370	GO_MACROPHAGE_ACTIVATION_INVOLVED_IN_IMMUNE_RESPONSE	13	-0.735395084743157	-1.82009873725609	0.00380003627896301	0.0489224512471424
371	GO_ODONTOGENESIS_OF_DENTIN_CONTAINING_TOOTH	70	0.465739061657291	1.70240268369918	0.00380189137257852	0.0489224512471424
372	GO_PEROXISOMAL_TRANSPORT	65	-0.477640022830303	-1.68462145319109	0.0038163438139854	0.0489764122794793
373	GO_GLYCOSIDE_METABOLIC_PROCESS	17	-0.687521189978141	-1.81858993231128	0.00385691793171854	0.0493644134209767
374	GO_AMINE_TRANSPORT	58	-0.491555744385342	-1.69801782317591	0.00388154652569329	0.0495467997691438
375	GO_VENTRICULAR_SEPTUM_MORPHOGENESIS	41	0.544466567289221	1.79245579074605	0.00393804558572565	0.0499490215753594
376	GO_CARDIAC_MUSCLE_TISSUE_DEVELOPMENT	167	0.364435788840343	1.5314089239052	0.00394425327569516	0.0499490215753594
377	GO_SECONDARY_METABOLIC_PROCESS	44	-0.530913522661768	-1.73851326569974	0.00394444514744669	0.0499490215753594

## Sheet: BRCA_REACTOME
	ID	setSize	enrichmentScore	NES	pvalue	p.adjust
1	REACTOME_RESPIRATORY_ELECTRON_TRANSPORT_ATP_SYNTHESIS_BY_CHEMIOSMOTIC_COUPLING_AND_HEAT_PRODUCTION_BY_UNCOUPLING_PROTEINS_	120	-0.523451510808097	-2.04175680219389	1.74194177733803e-06	0.000163658468156738
2	REACTOME_RUNX1_REGULATES_TRANSCRIPTION_OF_GENES_INVOLVED_IN_DIFFERENTIATION_OF_HSCS	104	-0.579851981310449	-2.21309113061749	1.75185039197653e-06	0.000163658468156738
3	REACTOME_AMYLOID_FIBER_FORMATION	73	-0.597274065936689	-2.15022754205794	1.77688065048047e-06	0.000163658468156738
4	REACTOME_HDACS_DEACETYLATE_HISTONES	67	-0.637691657946572	-2.261265904237	1.782200804129e-06	0.000163658468156738
5	REACTOME_INTERFERON_ALPHA_BETA_SIGNALING	56	-0.66244586241906	-2.27322261018838	1.79299834147653e-06	0.000163658468156738
6	REACTOME_ERCC6_CSB_AND_EHMT2_G9A_POSITIVELY_REGULATE_RRNA_EXPRESSION	54	-0.673288230241974	-2.29457493222466	1.79448805050407e-06	0.000163658468156738
7	REACTOME_PRC2_METHYLATES_HISTONES_AND_DNA	51	-0.673188258089614	-2.26884809240986	1.79809869044472e-06	0.000163658468156738
8	REACTOME_SIRT1_NEGATIVELY_REGULATES_RRNA_EXPRESSION	46	-0.703511073346034	-2.32329108114081	1.80316961154317e-06	0.000163658468156738
9	REACTOME_ACTIVATED_PKN1_STIMULATES_TRANSCRIPTION_OF_AR_ANDROGEN_RECEPTOR_REGULATED_GENES_KLK2_AND_KLK3	43	-0.736753741746131	-2.4005464368764	1.8055560570989e-06	0.000163658468156738
10	REACTOME_DNA_METHYLATION	42	-0.728870127781362	-2.36403117827024	1.80599953044012e-06	0.000163658468156738
11	REACTOME_ANTIMICROBIAL_PEPTIDES	28	-0.863595241490506	-2.56934239989747	1.82534713539147e-06	0.000163658468156738
12	REACTOME_FORMATION_OF_THE_CORNIFIED_ENVELOPE	53	0.653229484649869	2.26484146373749	2.25667411369124e-06	0.000163658468156738
13	REACTOME_KERATINIZATION	53	0.653229484649869	2.26484146373749	2.25667411369124e-06	0.000163658468156738
14	REACTOME_ECM_PROTEOGLYCANS	65	0.62194062140938	2.24264918910591	2.2740193291643e-06	0.000163658468156738
15	REACTOME_RESOLUTION_OF_SISTER_CHROMATID_COHESION	119	0.525270055734613	2.09972943491499	2.34574388229996e-06	0.000163658468156738
16	REACTOME_MITOTIC_PROMETAPHASE	196	0.459105785316332	1.96935616111794	2.4347368779856e-06	0.000163658468156738
17	REACTOME_EXTRACELLULAR_MATRIX_ORGANIZATION	260	0.443239865892046	1.96859713641794	2.49972503024667e-06	0.000163658468156738
18	REACTOME_NEUTROPHIL_DEGRANULATION	427	-0.370486761580978	-1.67812274697338	3.20706066475953e-06	0.000198303251104298
19	REACTOME_TRANSCRIPTIONAL_REGULATION_OF_GRANULOPOIESIS	67	-0.602388938447311	-2.13608183614431	3.56440160825801e-06	0.000205963503933292
20	REACTOME_REGULATION_OF_TLR_BY_ENDOGENOUS_LIGAND	14	-0.866614322352035	-2.18639660551767	3.70105128361711e-06	0.000205963503933292
21	REACTOME_COLLAGEN_FORMATION	82	0.591368276954253	2.2227868103704	4.60321442463272e-06	0.000243970364505534
22	REACTOME_RHO_GTPASES_ACTIVATE_PKNS	70	-0.591690720841755	-2.11460801557754	5.33880026480449e-06	0.000270094758851245
23	REACTOME_BIOLOGICAL_OXIDATIONS	149	-0.480861886891872	-1.9346599953316	6.8982643966778e-06	0.000309655966100879
24	REACTOME_DEGRADATION_OF_THE_EXTRACELLULAR_MATRIX	117	0.511322665821391	2.03839320547411	7.03383273545755e-06	0.000309655966100879
25	REACTOME_RUNX1_REGULATES_GENES_INVOLVED_IN_MEGAKARYOCYTE_DIFFERENTIATION_AND_PLATELET_FUNCTION	70	-0.588778171729374	-2.1041990308126	7.11840035307266e-06	0.000309655966100879
26	REACTOME_RECOGNITION_AND_ASSOCIATION_OF_DNA_GLYCOSYLASE_WITH_SITE_CONTAINING_AN_AFFECTED_PURINE	40	-0.686437107194263	-2.2039212642397	7.23365239768451e-06	0.000309655966100879
27	REACTOME_INHIBITION_OF_DNA_RECOMBINATION_AT_TELOMERE	52	-0.634274181170792	-2.14575010624033	8.98396721211326e-06	0.000370339092854891
28	REACTOME_MITOTIC_SPINDLE_CHECKPOINT	110	0.51627496058223	2.03806276233001	9.34909278740864e-06	0.000371626438299493
29	REACTOME_SYNTHESIS_OF_LEUKOTRIENES_LT_AND_EOXINS_EX_	16	-0.834061396769712	-2.17596374311836	1.10716427549938e-05	0.000424922013320968
30	REACTOME_RHO_GTPASES_ACTIVATE_FORMINS	133	0.477800260252604	1.9424320524621	1.1814242305384e-05	0.000438308389529746
31	REACTOME_ACTIVATION_OF_ANTERIOR_HOX_GENES_IN_HINDBRAIN_DEVELOPMENT_DURING_EARLY_EMBRYOGENESIS	94	-0.539341952184435	-2.02612867240257	1.23216225112523e-05	0.000442385995323348
32	REACTOME_BASE_EXCISION_REPAIR_AP_SITE_FORMATION	47	-0.640806356196525	-2.12521734632022	1.62161869978613e-05	0.000564019254019362
33	REACTOME_RNA_POLYMERASE_I_PROMOTER_ESCAPE	69	-0.581459551784661	-2.07268830184462	1.95888478908153e-05	0.00066067841522659
34	REACTOME_RESPIRATORY_ELECTRON_TRANSPORT	99	-0.527112968945416	-1.99679635104884	2.10604276319831e-05	0.000689419292776387
35	REACTOME_MET_ACTIVATES_PTK2_SIGNALING	30	0.715331104444456	2.20267209692699	2.65816055289739e-05	0.000833868267693741
36	REACTOME_CONDENSATION_OF_PROPHASE_CHROMOSOMES	51	-0.618142332781857	-2.08332667083329	2.69714803566709e-05	0.000833868267693741
37	REACTOME_DISEASES_ASSOCIATED_WITH_GLYCOSAMINOGLYCAN_METABOLISM	39	0.662900901975791	2.15977647397954	3.13139559591577e-05	0.000941957648176824
38	REACTOME_NEGATIVE_EPIGENETIC_REGULATION_OF_RRNA_EXPRESSION	87	-0.528201790398284	-1.95922757754639	3.3536434688676e-05	0.000967893250331632
39	REACTOME_ASSEMBLY_OF_COLLAGEN_FIBRILS_AND_OTHER_MULTIMERIC_STRUCTURES	56	0.595654337940183	2.08790965977695	3.39153969118901e-05	0.000967893250331632
40	REACTOME_MET_PROMOTES_CELL_MOTILITY	41	0.650498507666487	2.14138627813782	3.58309763269218e-05	0.000973466904421162
41	REACTOME_RMTS_METHYLATE_HISTONE_ARGININES	56	-0.598169118951968	-2.05265311938485	3.58599668295307e-05	0.000973466904421162
42	REACTOME_MITOTIC_METAPHASE_AND_ANAPHASE	227	0.402242622440713	1.75788834932214	3.69950180042421e-05	0.000980367977112416
43	REACTOME_APOPTOTIC_CLEAVAGE_OF_CELLULAR_PROTEINS	37	0.670522795164045	2.16053781547397	3.79772002761166e-05	0.000982991253658553
44	REACTOME_CELL_JUNCTION_ORGANIZATION	77	0.544627633979804	2.02538407476236	4.35572020687379e-05	0.00110179922505694
45	REACTOME_APOPTOTIC_EXECUTION_PHASE	47	0.619389384769455	2.09659423639062	4.9438091150357e-05	0.0012227687877855
46	REACTOME_MEIOTIC_RECOMBINATION	59	-0.573673894904766	-1.98763306498848	7.33964662286747e-05	0.00177587536766337
47	REACTOME_RESPONSE_TO_ELEVATED_PLATELET_CYTOSOLIC_CA2_	114	-0.480841820241565	-1.86122264252515	7.68125581549623e-05	0.00181898674949943
48	REACTOME_FORMATION_OF_THE_BETA_CATENIN_TCF_TRANSACTIVATING_COMPLEX	68	-0.548005923604514	-1.94822069268896	8.73057447180024e-05	0.00202440195564868
49	REACTOME_CELL_CELL_COMMUNICATION	107	0.478711828767666	1.88154320032196	0.000100288504371879	0.00227798174216125
50	REACTOME_RNA_POLYMERASE_I_TRANSCRIPTION	89	-0.508987316214102	-1.89501465642258	0.000105849415093774	0.0023562079799874
51	REACTOME_PLATELET_ACTIVATION_SIGNALING_AND_AGGREGATION	223	-0.396937825328985	-1.68127363685282	0.000114488908045203	0.00249855205204531
52	REACTOME_B_WICH_COMPLEX_POSITIVELY_REGULATES_RRNA_EXPRESSION	69	-0.530783803896867	-1.89204799847033	0.000211915718091548	0.0045082734248566
53	REACTOME_METABOLISM_OF_STEROID_HORMONES	22	-0.720640948486057	-2.02914341961541	0.000214679686897934	0.0045082734248566
54	REACTOME_HOMOLOGOUS_DNA_PAIRING_AND_STRAND_EXCHANGE	41	0.613747808471408	2.02040607289397	0.000264253450411048	0.00544655722791661
55	REACTOME_NON_INTEGRIN_MEMBRANE_ECM_INTERACTIONS	56	0.560307549636522	1.96401078749388	0.000291672413442255	0.00581089279919961
56	REACTOME_SIGNALING_BY_NOTCH	210	-0.389323394709144	-1.63743623053456	0.000292371964739603	0.00581089279919961
57	REACTOME_BASE_EXCISION_REPAIR	75	-0.513746060076663	-1.85841897922662	0.000301615773440425	0.00588944483928408
58	REACTOME_CELL_CYCLE_CHECKPOINTS	274	0.356012758949445	1.59070871733608	0.000311739506445969	0.0059715851133242
59	REACTOME_SUMOYLATION_OF_DNA_REPLICATION_PROTEINS	46	0.591019853683397	1.99199726742988	0.00031655302936759	0.0059715851133242
60	REACTOME_SIGNALING_BY_NUCLEAR_RECEPTORS	252	-0.372821019313131	-1.60133035393734	0.000322404974057258	0.00598061226876213
61	REACTOME_GRB2_SOS_PROVIDES_LINKAGE_TO_MAPK_SIGNALING_FOR_INTEGRINS_	13	-0.801682963409883	-1.98509409161558	0.000344358992398183	0.00622966312501413
62	REACTOME_NUCLEAR_IMPORT_OF_REV_PROTEIN	34	0.638742177033351	2.02157172309033	0.000347025259434749	0.00622966312501413
63	REACTOME_PRE_NOTCH_EXPRESSION_AND_PROCESSING	87	-0.489970293728273	-1.81741775416378	0.000360075404025784	0.00636133213778886
64	REACTOME_INTERACTIONS_OF_REV_WITH_HOST_CELLULAR_PROTEINS	37	0.621158312143702	2.00147710482254	0.000390941767548259	0.00679872167626894
65	REACTOME_PHASE_I_FUNCTIONALIZATION_OF_COMPOUNDS	70	-0.516448101856286	-1.84570292780911	0.000409308020301678	0.00700861271685796
66	REACTOME_SCAVENGING_OF_HEME_FROM_PLASMA	11	-0.824681791749006	-1.95575934369759	0.000421421583097096	0.00710670033313739
67	REACTOME_INITIAL_TRIGGERING_OF_COMPLEMENT	14	-0.782867639525666	-1.97511061781556	0.000429321948899585	0.00713187058395878
68	REACTOME_KINESINS	52	0.559908488590842	1.93390987951055	0.000460024128716555	0.00752951257737538
69	REACTOME_FATTY_ACID_METABOLISM	148	-0.418375803823314	-1.68175173825345	0.000491640388344155	0.00793037322068181
70	REACTOME_PROTEIN_LOCALIZATION	155	-0.413058236737256	-1.67091978325974	0.000505897839609736	0.0080437756497948
71	REACTOME_COLLAGEN_BIOSYNTHESIS_AND_MODIFYING_ENZYMES	60	0.534368323095345	1.89806357862196	0.00053972047921736	0.0084606886389989
72	REACTOME_TRANSPORT_OF_THE_SLBP_DEPENDANT_MATURE_MRNA	36	0.618491615095621	1.98157619964659	0.000555297853740344	0.00849083956752218
73	REACTOME_IMMUNOREGULATORY_INTERACTIONS_BETWEEN_A_LYMPHOID_AND_A_NON_LYMPHOID_CELL	94	-0.471666260676746	-1.77189356528167	0.000563274171942961	0.00849083956752218
74	REACTOME_HCMV_LATE_EVENTS	89	-0.47854236327471	-1.78166481410554	0.00056453021383346	0.00849083956752218
75	REACTOME_DNA_DAMAGE_TELOMERE_STRESS_INDUCED_SENESCENCE	58	-0.537151747256467	-1.85538253120292	0.000623210285118705	0.00924844063116159
76	REACTOME_APOPTOTIC_CLEAVAGE_OF_CELL_ADHESION_PROTEINS	11	0.822815024656371	1.98426566696488	0.000650265525089412	0.00952296749242783
77	REACTOME_ESTROGEN_DEPENDENT_GENE_EXPRESSION	128	-0.430432180398869	-1.69513346901606	0.000668615202399373	0.0095277892481202
78	REACTOME_HATS_ACETYLATE_HISTONES	114	-0.444367708306504	-1.72004015767925	0.000673855623813988	0.0095277892481202
79	REACTOME_TYPE_I_HEMIDESMOSOME_ASSEMBLY	11	0.821739132770765	1.98167109191945	0.000676276146092988	0.0095277892481202
80	REACTOME_NUCLEAR_PORE_COMPLEX_NPC_DISASSEMBLY	36	0.612672292842497	1.96293175856863	0.000695794901072238	0.00968024656116751
81	REACTOME_POSITIVE_EPIGENETIC_REGULATION_OF_RRNA_EXPRESSION	84	-0.481706423635307	-1.77629515547358	0.000731616802445791	0.00986254260424501
82	REACTOME_MEIOTIC_SYNAPSIS	58	-0.533501580640041	-1.84277444529296	0.000734242002582383	0.00986254260424501
83	REACTOME_P130CAS_LINKAGE_TO_MAPK_SIGNALING_FOR_INTEGRINS	13	-0.783101985358789	-1.93908464470308	0.000744259757763814	0.00986254260424501
84	REACTOME_DERMATAN_SULFATE_BIOSYNTHESIS	11	0.819141370195463	1.97540643834042	0.000754308009103717	0.00986254260424501
85	REACTOME_INTEGRIN_SIGNALING	25	-0.670461246289881	-1.94415012114025	0.000756087603641669	0.00986254260424501
86	REACTOME_TRANSPORT_OF_MATURE_MRNAS_DERIVED_FROM_INTRONLESS_TRANSCRIPTS	43	0.57944916151263	1.92660406097324	0.000762065286581375	0.00986254260424501
87	REACTOME_OXIDATIVE_STRESS_INDUCED_SENESCENCE	101	-0.456718841328595	-1.73523877651392	0.000775290339215834	0.00991836951203705
88	REACTOME_SNRNP_ASSEMBLY	53	0.545972828430587	1.89296706434863	0.000789835939791935	0.00998962955668663
89	REACTOME_ARACHIDONIC_ACID_METABOLISM	43	-0.577222412422196	-1.88074946472789	0.00085763912712198	0.0106179342622493
90	REACTOME_ACTIVATION_OF_ATR_IN_RESPONSE_TO_REPLICATION_STRESS	36	0.607625686360413	1.94676301019791	0.000858593067028242	0.0106179342622493
91	REACTOME_METABOLISM_OF_STEROIDS	123	-0.430116816056991	-1.68390160636634	0.000908315787642033	0.0111094007873141
92	REACTOME_NUCLEAR_ENVELOPE_BREAKDOWN	53	0.541959846402403	1.87905347302392	0.000941033105409248	0.0113635812535623
93	REACTOME_ELASTIC_FIBRE_FORMATION	42	0.578219164928808	1.91302188071416	0.000950050639491633	0.0113635812535623
94	REACTOME_THE_CITRIC_ACID_TCA_CYCLE_AND_RESPIRATORY_ELECTRON_TRANSPORT	166	-0.396038462666178	-1.61662785168708	0.000959727437407776	0.0113635812535623
95	REACTOME_TOLL_LIKE_RECEPTOR_CASCADES	146	-0.408398531917716	-1.63848789179678	0.000983971620186955	0.0115280043501903
96	REACTOME_RESOLUTION_OF_D_LOOP_STRUCTURES_THROUGH_SYNTHESIS_DEPENDENT_STRAND_ANNEALING_SDSA_	26	0.660987675913906	1.97102111675155	0.00107035191405405	0.0124093925035642
97	REACTOME_REPRODUCTION	95	-0.457433960720937	-1.72147122533309	0.00108702152584051	0.0124727315284586
98	REACTOME_NCAM1_INTERACTIONS	33	0.616094912334624	1.93690382308443	0.00114964509988793	0.0128223421663296
99	REACTOME_SEPARATION_OF_SISTER_CHROMATIDS	182	0.377109179429864	1.60215881034622	0.00116199407867184	0.0128223421663296
100	REACTOME_PHASE_II_CONJUGATION_OF_COMPOUNDS	74	-0.489392194370354	-1.766188398295	0.00116465899104313	0.0128223421663296
101	REACTOME_GENERATION_OF_SECOND_MESSENGER_MOLECULES	31	-0.621178392388882	-1.88917851173647	0.00117302693772575	0.0128223421663296
102	REACTOME_ACTIVATION_OF_THE_PRE_REPLICATIVE_COMPLEX	32	0.622102151815416	1.94297481630579	0.00117509335217037	0.0128223421663296
103	REACTOME_TRANSCRIPTIONAL_REGULATION_BY_RUNX1	201	-0.374816720152818	-1.56804218543632	0.00119777522146982	0.0128519997811457
104	REACTOME_EXPORT_OF_VIRAL_RIBONUCLEOPROTEINS_FROM_NUCLEUS	33	0.614962386574313	1.93334334330937	0.00120968459253198	0.0128519997811457
105	REACTOME_DEFECTIVE_B4GALT7_CAUSES_EDS_PROGEROID_TYPE	19	0.71470288963968	1.97933432438682	0.00121245280954205	0.0128519997811457
106	REACTOME_G0_AND_EARLY_G1	26	0.655862896538272	1.95573936682467	0.00128662920802786	0.0135096066842925
107	REACTOME_COMPLEX_I_BIOGENESIS	55	-0.527340068961332	-1.8036863250584	0.00135041104144847	0.0140467989638519
108	REACTOME_PLATELET_AGGREGATION_PLUG_FORMATION_	31	-0.617317161956269	-1.87743542206765	0.00137338868174723	0.0141535333591173
109	REACTOME_EUKARYOTIC_TRANSLATION_ELONGATION	90	-0.45896326620621	-1.71200521944327	0.0014405156940394	0.0147091189675767
110	REACTOME_REGULATION_OF_GLUCOKINASE_BY_GLUCOKINASE_REGULATORY_PROTEIN	30	0.627646053238505	1.93266927668201	0.0014575580365054	0.0147478372239138
111	REACTOME_TRANSPORT_OF_MATURE_TRANSCRIPT_TO_CYTOPLASM	81	0.468047116964524	1.75545153765332	0.00151328377980571	0.0151737373596735
112	REACTOME_CONDENSATION_OF_PROMETAPHASE_CHROMOSOMES	11	0.800977741625993	1.93160380533314	0.00158014522596727	0.0157026931830497
113	REACTOME_HDR_THROUGH_SINGLE_STRAND_ANNEALING_SSA_	36	0.585963900098284	1.8773611314154	0.00199595011685786	0.0196592254872814
114	REACTOME_LAMININ_INTERACTIONS	29	0.623375577938788	1.90450384869594	0.00203947412126567	0.0199117078681464
115	REACTOME_POSTMITOTIC_NUCLEAR_PORE_COMPLEX_NPC_REFORMATION	27	0.635283346357238	1.90999406669715	0.00207539496600684	0.0200862138883967
116	REACTOME_MOLECULES_ASSOCIATED_WITH_ELASTIC_FIBRES	35	0.589194617288074	1.87660505463558	0.00218041060316527	0.0207409351480235
117	REACTOME_SENESCENCE_ASSOCIATED_SECRETORY_PHENOTYPE_SASP_	87	-0.454204238516637	-1.68475284657639	0.00219575393435331	0.0207409351480235
118	REACTOME_METABOLISM_OF_AMINO_ACIDS_AND_DERIVATIVES	326	-0.327593920626578	-1.44616653303566	0.00219894909925137	0.0207409351480235
119	REACTOME_DEPOSITION_OF_NEW_CENPA_CONTAINING_NUCLEOSOMES_AT_THE_CENTROMERE	58	-0.506803033380147	-1.75055466113045	0.00227256853970011	0.0212551998713128
120	REACTOME_CYTOCHROME_P450_ARRANGED_BY_SUBSTRATE_TYPE	37	-0.572695454369426	-1.80969765298431	0.00245127768776081	0.0227356005539815
121	REACTOME_BINDING_AND_UPTAKE_OF_LIGANDS_BY_SCAVENGER_RECEPTORS	35	-0.580470235536958	-1.81201076755764	0.00250996363002809	0.0230875166960435
122	REACTOME_COMPLEMENT_CASCADE	33	-0.589149605829969	-1.8163963756654	0.00259859203558799	0.0237068273410609
123	REACTOME_REGULATION_OF_FZD_BY_UBIQUITINATION	18	0.698375603719423	1.9091319566461	0.00275072761888089	0.0248907304049954
124	REACTOME_FORMATION_OF_FIBRIN_CLOT_CLOTTING_CASCADE_	23	-0.644815819381814	-1.83397538869693	0.003056897560904	0.0274381208490819
125	REACTOME_SIGNALING_BY_MODERATE_KINASE_ACTIVITY_BRAF_MUTANTS	42	-0.545506771545576	-1.76930699549553	0.00312618518719185	0.0277406931283078
126	REACTOME_INTERFERON_GAMMA_SIGNALING	82	-0.452504914822847	-1.66211372127794	0.00314045582584616	0.0277406931283078
127	REACTOME_ABC_FAMILY_PROTEINS_MEDIATED_TRANSPORT	93	-0.43721845937843	-1.63952194669456	0.00322858486528188	0.0282115006284135
128	REACTOME_MEIOSIS	86	-0.446529627284471	-1.6532646329501	0.00324444930856866	0.0282115006284135
129	REACTOME_MITOTIC_G1_PHASE_AND_G1_S_TRANSITION	147	0.380168880353428	1.56845756829503	0.00345351305228281	0.0297332740609024
130	REACTOME_L1CAM_INTERACTIONS	99	0.423377193994925	1.64266277291056	0.00348432055749129	0.0297332740609024
131	REACTOME_SIGNALING_BY_MET	76	0.457047373485085	1.69571450049645	0.00350217740087096	0.0297332740609024
132	REACTOME_DECTIN_2_FAMILY	16	-0.701723548629251	-1.83071055131352	0.00352631821746552	0.0297332740609024
133	REACTOME_COLLAGEN_DEGRADATION	55	0.500271455865086	1.74728455458241	0.00374553000266731	0.0313441721275843
134	REACTOME_POLO_LIKE_KINASE_MEDIATED_EVENTS	16	0.706923241964278	1.87716519666657	0.00387051141833614	0.0321483523030457
135	REACTOME_SUMOYLATION_OF_DNA_DAMAGE_RESPONSE_AND_REPAIR_PROTEINS	76	0.453642182971936	1.6830807315152	0.00393307357322943	0.0324260065704026
136	REACTOME_SRP_DEPENDENT_COTRANSLATIONAL_PROTEIN_TARGETING_TO_MEMBRANE	109	-0.414639189456386	-1.5938954190044	0.00398637042634398	0.0326237520920651
137	REACTOME_NCAM_SIGNALING_FOR_NEURITE_OUT_GROWTH	53	0.502868165613866	1.74351694012458	0.00408909349400853	0.0332201537140985
138	REACTOME_TRANSCRIPTIONAL_REGULATION_BY_SMALL_RNAS	85	-0.44166630542196	-1.63204850292006	0.0041615390455474	0.033563717084741
139	REACTOME_COMMON_PATHWAY_OF_FIBRIN_CLOT_FORMATION	12	-0.744544845564106	-1.8062744408224	0.00438454314245968	0.0346832819199124
140	REACTOME_PD_1_SIGNALING	20	-0.656379752571375	-1.80728154782906	0.00440693858415377	0.0346832819199124
141	REACTOME_ADHERENS_JUNCTIONS_INTERACTIONS	26	0.617862803514525	1.84242562661799	0.00441382232599609	0.0346832819199124
142	REACTOME_TRANSCRIPTION_OF_E2F_TARGETS_UNDER_NEGATIVE_CONTROL_BY_P107_RBL1_AND_P130_RBL2_IN_COMPLEX_WITH_HDAC1	16	0.701635316470684	1.86312363018538	0.00442500092778756	0.0346832819199124
143	REACTOME_RHO_GTPASES_ACTIVATE_NADPH_OXIDASES	22	-0.639013275308028	-1.79930044963752	0.00462753991757768	0.0360171463514962
144	REACTOME_GLYCOSAMINOGLYCAN_METABOLISM	111	0.404002183344272	1.59727179692032	0.00469796304736528	0.0363113393869275
145	REACTOME_PI_3K_CASCADE_FGFR2	11	0.765242479115957	1.84542616835056	0.00482713774791373	0.036909447348097
146	REACTOME_AMINO_ACID_TRANSPORT_ACROSS_THE_PLASMA_MEMBRANE	25	0.621044725435805	1.83535881912557	0.00484167054161919	0.036909447348097
147	REACTOME_TCR_SIGNALING	114	-0.402378648547559	-1.55751064075323	0.0055514530666541	0.0420324303618096
148	REACTOME_CS_DS_DEGRADATION	14	0.717264379429942	1.84223656144446	0.00560685441760078	0.0420982324617649
149	REACTOME_REGULATION_OF_TP53_ACTIVITY_THROUGH_PHOSPHORYLATION	88	0.426045229931393	1.62116571083553	0.00563579212650761	0.0420982324617649
150	REACTOME_SUMOYLATION_OF_UBIQUITINYLATION_PROTEINS	39	0.539483708113958	1.75767481595963	0.00587807687576188	0.0434797715625833
151	REACTOME_PLASMA_LIPOPROTEIN_ASSEMBLY_REMODELING_AND_CLEARANCE	52	-0.496672088211925	-1.68024210615058	0.00589887287147357	0.0434797715625833
152	REACTOME_TERMINATION_OF_O_GLYCAN_BIOSYNTHESIS	16	-0.682953397833667	-1.78174153327451	0.00611523734834156	0.0447780208467379
153	REACTOME_SUMOYLATION_OF_SUMOYLATION_PROTEINS	35	0.555567635509946	1.76950196488329	0.00616483815072673	0.0448461755670513
154	REACTOME_HCMV_EARLY_EVENTS	105	-0.40791833664087	-1.55912598009762	0.00648955977839161	0.0469018183983757
155	REACTOME_SYNDECAN_INTERACTIONS	26	0.602701020079816	1.79721420073761	0.00660307819969015	0.0474143615242267

## Sheet: CESC_GO
	ID	setSize	enrichmentScore	NES	pvalue	p.adjust
1	GO_AXONEME_ASSEMBLY	50	-0.75521526678109	-2.17055188602292	1.49586393621636e-06	0.00182654728298205
2	GO_CELLULAR_GLUCURONIDATION	12	0.953095632239677	2.22240346367872	2.47807522940781e-06	0.00182654728298205
3	GO_FLAVONOID_METABOLIC_PROCESS	14	0.968305504469221	2.34261738973867	2.51675529839909e-06	0.00182654728298205
4	GO_URONIC_ACID_METABOLIC_PROCESS	17	0.898623798672965	2.27587842984178	2.56810617578173e-06	0.00182654728298205
5	GO_CILIUM_MOVEMENT	83	-0.636271832311293	-1.98048094801066	2.82875828826178e-06	0.00182654728298205
6	GO_MICROTUBULE_BUNDLE_FORMATION	79	-0.641437880575022	-1.98242479269029	2.845456162191e-06	0.00182654728298205
7	GO_PIGMENT_METABOLIC_PROCESS	61	0.654499141370873	2.17231566074311	3.15202864563633e-06	0.00182654728298205
8	GO_CORNIFICATION	80	0.786398474878281	2.73784655421849	3.37813871313184e-06	0.00182654728298205
9	GO_KERATINIZATION	87	0.786855712752862	2.77788216556415	3.46374326734902e-06	0.00182654728298205
10	GO_KERATINOCYTE_DIFFERENTIATION	160	0.713883533597878	2.7552611233481	4.33799957487604e-06	0.00205881459823617
11	GO_EPIDERMAL_CELL_DIFFERENTIATION	206	0.607694121680916	2.41927935283654	4.92167159654105e-06	0.00212347758156217
12	GO_SKIN_DEVELOPMENT	270	0.639774486333526	2.62354496847929	5.79569032467457e-06	0.00221171819187145
13	GO_EPIDERMIS_DEVELOPMENT	308	0.593350977944554	2.4660058382665	6.3448153341497e-06	0.00221171819187145
14	GO_MAINTENANCE_OF_GASTROINTESTINAL_EPITHELIUM	18	-0.856977700064766	-2.02645320494042	6.52424245389807e-06	0.00221171819187145
15	GO_PROGESTERONE_METABOLIC_PROCESS	12	0.911193250965506	2.12469658712818	7.43422568822344e-06	0.0023521890077539
16	GO_SECONDARY_METABOLIC_PROCESS	43	0.716122644403444	2.22154650571209	8.79512632733115e-06	0.00241350668723408
17	GO_INTERMEDIATE_FILAMENT_BASED_PROCESS	45	0.70402131824521	2.20398665657058	8.87067443737747e-06	0.00241350668723408
18	GO_TELENCEPHALON_DEVELOPMENT	203	0.445362328788425	1.76997064933559	9.76328905681746e-06	0.00241350668723408
19	GO_HEMIDESMOSOME_ASSEMBLY	12	0.908282520962394	2.11790942304733	9.91230091763126e-06	0.00241350668723408
20	GO_SKIN_EPIDERMIS_DEVELOPMENT	81	0.596558788168313	2.08144640057846	1.01706982184327e-05	0.00241350668723408
21	GO_C21_STEROID_HORMONE_METABOLIC_PROCESS	28	0.763483059866434	2.1659898095886	1.09370898591303e-05	0.00247178230816344
22	GO_ADAPTIVE_IMMUNE_RESPONSE	334	-0.457356760658237	-1.65959674054656	1.29089951051438e-05	0.00267997241537031
23	GO_ODONTOGENESIS_OF_DENTIN_CONTAINING_TOOTH	69	0.603612045113177	2.0482457103661	1.2987645502216e-05	0.00267997241537031
24	GO_BEHAVIOR	410	0.367507894031216	1.56700486140097	1.61906612266045e-05	0.00293678559720148
25	GO_POSITIVE_REGULATION_OF_NERVOUS_SYSTEM_DEVELOPMENT	416	0.366261666994516	1.56367712153554	1.64334486413646e-05	0.00293678559720148
26	GO_AXON_DEVELOPMENT	421	0.36251060635541	1.54965308476482	1.66110197505025e-05	0.00293678559720148
27	GO_REGULATION_OF_STEROID_BIOSYNTHETIC_PROCESS	77	0.589068525986916	2.03790486775873	1.67073769752296e-05	0.00293678559720148
28	GO_DIGESTIVE_SYSTEM_PROCESS	64	-0.654030599919971	-1.95766506497285	1.89358627761723e-05	0.0032096287405612
29	GO_REGULATION_OF_WNT_SIGNALING_PATHWAY	335	0.379546463270226	1.5900187922558	2.03471218996073e-05	0.00331139863158859
30	GO_INTERMEDIATE_FILAMENT_ORGANIZATION	20	0.8132834215629	2.13850287776324	2.09317233349468e-05	0.00331139863158859
31	GO_KERATINOCYTE_PROLIFERATION	40	0.702330703110961	2.14772306941901	2.60277339965586e-05	0.00398476211444087
32	GO_CILIUM_ORGANIZATION	343	-0.447104999178504	-1.62577024961059	2.80559013835066e-05	0.00416104087394133
33	GO_NCRNA_PROCESSING	382	0.361384839580771	1.53179626192524	3.03381950290867e-05	0.00436318404872866
34	GO_FOREBRAIN_DEVELOPMENT	294	0.385711869326874	1.59579058731677	3.68367090084172e-05	0.00509381867357863
35	GO_RIBOSOME_BIOGENESIS	302	0.384743584727673	1.59590148613447	3.75650344659191e-05	0.00509381867357863
36	GO_CELL_CELL_SIGNALING_BY_WNT	465	0.344231888927308	1.48310364918755	4.58307744484266e-05	0.00604202376478425
37	GO_REGULATION_OF_STEROID_METABOLIC_PROCESS	101	0.518878051728718	1.87548987981339	5.08045259574839e-05	0.00651671027551942
38	GO_NEGATIVE_REGULATION_OF_STEROID_METABOLIC_PROCESS	21	0.796399643957824	2.11807792895066	5.52175307771999e-05	0.00689637897548923
39	GO_MICROVILLUS_ORGANIZATION	25	-0.776391938259517	-1.96246523478671	6.52577362250469e-05	0.00794136451600186
40	GO_ACTIVATION_OF_IMMUNE_RESPONSE	384	-0.425270441544299	-1.55916785149499	7.82639220583411e-05	0.00907103590140552
41	GO_COGNITION	210	0.415614113529728	1.65827193746637	7.95750691308413e-05	0.00907103590140552
42	GO_DIGESTION	74	-0.612813168155514	-1.87555621465285	8.02746539947391e-05	0.00907103590140552
43	GO_CELL_JUNCTION_ASSEMBLY	342	0.364850083796101	1.53134118490159	8.27888814532208e-05	0.00913758212504619
44	GO_CILIUM_OR_FLAGELLUM_DEPENDENT_CELL_MOTILITY	61	-0.636501138038112	-1.89054634115412	9.81331271072991e-05	0.0105849959375282
45	GO_CANONICAL_WNT_SIGNALING_PATHWAY	295	0.377174035654732	1.56089507118219	0.000104703657853082	0.0110427457815717
46	GO_RESPONSE_TO_CHEMOKINE	69	-0.614122534252104	-1.85959926437073	0.000109823891609599	0.0113309606430252
47	GO_QUINONE_METABOLIC_PROCESS	34	0.688615299948886	2.03613489819813	0.000112491633434763	0.0113592615379018
48	GO_EPITHELIAL_STRUCTURE_MAINTENANCE	24	-0.774700933253054	-1.942670126616	0.000114967856903341	0.0113674468513178
49	GO_IMMUNE_RESPONSE_REGULATING_SIGNALING_PATHWAY	350	-0.427568718827788	-1.55711618477303	0.000118882227340115	0.0114444176513142
50	GO_SUBPALLIUM_DEVELOPMENT	17	0.810479518515822	2.0526418916822	0.000120700990261741	0.0114444176513142
51	GO_MOLTING_CYCLE	96	0.512496122585699	1.83758618720248	0.000124973220024281	0.0114444176513142
52	GO_PALLIUM_DEVELOPMENT	136	0.465051162768535	1.75656931931477	0.000125391849529781	0.0114444176513142
53	GO_SYNAPTIC_SIGNALING	465	0.334516298563958	1.44124457690114	0.000128326168455595	0.0114912451979293
54	GO_TERTIARY_ALCOHOL_METABOLIC_PROCESS	17	0.804955672708176	2.03865205350747	0.000146382052019559	0.0128653559052745
55	GO_CEREBRAL_CORTEX_DEVELOPMENT	100	0.500807531705356	1.80734673500477	0.000188005264147396	0.0162231451571553
56	GO_GLYCOSIDE_METABOLIC_PROCESS	18	0.78967279583695	2.02699966343433	0.000211938878895023	0.0179618199863532
57	GO_CELL_SUBSTRATE_JUNCTION_ORGANIZATION	96	0.50361573599568	1.80574501803908	0.000217810469185175	0.0181355874868919
58	GO_EXTRACELLULAR_STRUCTURE_ORGANIZATION	331	0.357938420778253	1.49785342914955	0.000235049192438132	0.0191595239469379
59	GO_ISOPRENOID_METABOLIC_PROCESS	106	0.490813466841724	1.78782180689442	0.000243335017015017	0.0191595239469379
60	GO_NEGATIVE_REGULATION_OF_WNT_SIGNALING_PATHWAY	191	0.412970705846701	1.62960385265204	0.00024588148512417	0.0191595239469379
61	GO_NCRNA_METABOLIC_PROCESS	463	0.329942135586076	1.42101045934737	0.000246255996789551	0.0191595239469379
62	GO_REPRODUCTIVE_SYSTEM_DEVELOPMENT	357	0.349991045263901	1.47477293081522	0.000293576405049514	0.0224728002962096
63	GO_POSITIVE_REGULATION_OF_EPITHELIAL_CELL_PROLIFERATION	162	0.427288670641816	1.65186137469339	0.000314190958282423	0.0236690521906092
64	GO_RIBONUCLEOPROTEIN_COMPLEX_BIOGENESIS	431	0.329829999365914	1.41266257013732	0.000330909492011505	0.0245390070169782
65	GO_GLYCOPROTEIN_BIOSYNTHETIC_PROCESS	290	-0.433352132766806	-1.55472125298552	0.000351911213040345	0.0256949325706074
66	GO_CELL_CELL_ADHESION_VIA_PLASMA_MEMBRANE_ADHESION_MOLECULES	199	-0.467828592104689	-1.62157561003215	0.000369592502191696	0.0258137605012634
67	GO_TERPENOID_METABOLIC_PROCESS	86	0.509626967045336	1.79566697882986	0.000372977117163164	0.0258137605012634
68	GO_SYNAPSE_ORGANIZATION	315	0.358200507501949	1.49182542475641	0.000374892541577522	0.0258137605012634
69	GO_GLYCOPROTEIN_METABOLIC_PROCESS	350	-0.415471117506903	-1.51305924144629	0.000375294874544285	0.0258137605012634
70	GO_ODONTOGENESIS	107	0.478269541912809	1.74473292402744	0.000410601660902214	0.0278387926091701
71	GO_ORGAN_OR_TISSUE_SPECIFIC_IMMUNE_RESPONSE	22	-0.75814894952818	-1.8682592396278	0.000480625488260843	0.0321274446096614
72	GO_REGULATION_OF_EPIDERMIS_DEVELOPMENT	80	0.51383013295178	1.78889978032244	0.000499964529543512	0.0327481707236913
73	GO_AXONEMAL_DYNEIN_COMPLEX_ASSEMBLY	23	-0.752551480714283	-1.87097794604339	0.000507902123896074	0.0327481707236913
74	GO_REGULATION_OF_KERATINOCYTE_PROLIFERATION	30	0.678763427255761	1.9542665807943	0.000516588856045747	0.0327481707236913
75	GO_MESODERM_DEVELOPMENT	105	0.476989046858922	1.7348790136216	0.000518349956068922	0.0327481707236913
76	GO_RESPONSE_TO_XENOBIOTIC_STIMULUS	95	0.488386167447316	1.74830116288466	0.000530305726590027	0.0327481707236913
77	GO_MOTILE_CILIUM_ASSEMBLY	19	-0.780085631548138	-1.86544051831426	0.000531312504366674	0.0327481707236913
78	GO_ORGANIC_HYDROXY_COMPOUND_BIOSYNTHETIC_PROCESS	196	0.396574752017937	1.56997882244352	0.000550644972850809	0.0335046287326915
79	GO_GRANULOCYTE_MIGRATION	118	-0.516018714663277	-1.6851550622875	0.000610537801224595	0.0366786380330624
80	GO_REGULATION_OF_AXONOGENESIS	157	0.4196219374117	1.61588506769821	0.000619456083144772	0.0367492321325636
81	GO_CELLULAR_HORMONE_METABOLIC_PROCESS	99	0.47939302546295	1.72734108474304	0.00062732090709161	0.0367563583340344
82	GO_GENITALIA_DEVELOPMENT	34	0.650226308361263	1.92262425519616	0.000689011254787925	0.0398786270149206
83	GO_CELL_MORPHOGENESIS_INVOLVED_IN_NEURON_DIFFERENTIATION	488	0.313327708441822	1.35510370850262	0.000712875102355378	0.0407627136840798
84	GO_GRANULOCYTE_CHEMOTAXIS	102	-0.528501384543959	-1.69316165152338	0.000743234019434398	0.0416209312680631
85	GO_REGULATION_OF_NOTCH_SIGNALING_PATHWAY	92	0.484199117811727	1.72447077361201	0.000768265693060235	0.0416209312680631
86	GO_ANTIGEN_RECEPTOR_MEDIATED_SIGNALING_PATHWAY	219	-0.446642482183562	-1.56281162226744	0.000774245266461114	0.0416209312680631
87	GO_SYNAPSE_ASSEMBLY	122	0.447859411640022	1.66566484814305	0.000775226850757203	0.0416209312680631
88	GO_SENSORY_PERCEPTION_OF_MECHANICAL_STIMULUS	117	-0.512370946017916	-1.67139406084445	0.000775273649912443	0.0416209312680631
89	GO_POSITIVE_REGULATION_OF_NEURON_DIFFERENTIATION	291	0.354701907152474	1.46582279118168	0.000780502082355165	0.0416209312680631
90	GO_MYELOID_LEUKOCYTE_MEDIATED_IMMUNITY	494	-0.38226210790453	-1.42414822617334	0.000792251755545205	0.0417780759090838
91	GO_IRON_COORDINATION_ENTITY_TRANSPORT	11	-0.851659772910723	-1.81187930073013	0.000834583804016118	0.0435267553171483
92	GO_EPITHELIAL_CELL_PROLIFERATION	338	0.341201613998373	1.43058766664775	0.000847052394289227	0.0436968550358334
93	GO_REGULATION_OF_CELL_JUNCTION_ASSEMBLY	155	0.412153071635745	1.58450741606545	0.000944763403029228	0.048213409793298
94	GO_GLYCOSYLATION	228	-0.439882924258761	-1.54501348788094	0.000963085835953554	0.048625589121655

## Sheet: CESC_REACTOME
	ID	setSize	enrichmentScore	NES	pvalue	p.adjust
1	REACTOME_TYPE_I_HEMIDESMOSOME_ASSEMBLY	11	0.916371486250684	2.09440251396714	2.45779958119095e-06	0.000930412190155186
2	REACTOME_GLUCURONIDATION	14	0.941430964412633	2.27934067577703	2.51765505608077e-06	0.000930412190155186
3	REACTOME_FORMATION_OF_THE_CORNIFIED_ENVELOPE	78	0.784381208412959	2.71745102605965	3.34379942553526e-06	0.000930412190155186
4	REACTOME_KERATINIZATION	78	0.784381208412959	2.71745102605965	3.34379942553526e-06	0.000930412190155186
5	REACTOME_PHASE_II_CONJUGATION_OF_COMPOUNDS	79	0.578123764535868	2.00718679830734	1.67751459437697e-05	0.00373414748708314
6	REACTOME_VISUAL_PHOTOTRANSDUCTION	63	0.611636505632322	2.04151019175352	2.53605959740054e-05	0.004704390553178
7	REACTOME_RHO_GTPASES_ACTIVATE_FORMINS	132	0.473170693171331	1.77910087341626	8.36300207880337e-05	0.0132971733052974
8	REACTOME_RESOLUTION_OF_SISTER_CHROMATID_COHESION	118	0.476908825744602	1.76449683240412	0.000198428598140113	0.0260760033484434
9	REACTOME_METABOLISM_OF_FAT_SOLUBLE_VITAMINS	35	0.675553176427708	2.01009798963633	0.000220020760933339	0.0260760033484434
10	REACTOME_BASIGIN_INTERACTIONS	21	0.765252463119392	2.03493455543265	0.000234285744370561	0.0260760033484434
11	REACTOME_NEUTROPHIL_DEGRANULATION	430	-0.403551359718831	-1.49080451396923	0.0002665928525889	0.0269743495392224

## Sheet: COAD_GO
	ID	setSize	enrichmentScore	NES	pvalue	p.adjust
1	GO_MRNA_PROCESSING	486	0.589274651859147	1.92319267648594	1.00552536186344e-06	0.000670976575255358
2	GO_RIBONUCLEOPROTEIN_COMPLEX_BIOGENESIS	443	0.64458179945737	2.09941774575757	1.00774146997233e-06	0.000670976575255358
3	GO_RNA_SPLICING	428	0.61746200487617	2.00922217524178	1.0087733014023e-06	0.000670976575255358
4	GO_RNA_SPLICING_VIA_TRANSESTERIFICATION_REACTIONS	342	0.678502085817362	2.1932136539924	1.01744718431666e-06	0.000670976575255358
5	GO_RIBONUCLEOPROTEIN_COMPLEX_SUBUNIT_ORGANIZATION	204	0.781040249390255	2.46293986752793	1.0548367429173e-06	0.000670976575255358
6	GO_SPLICEOSOMAL_COMPLEX_ASSEMBLY	62	0.88666941521754	2.49016738011071	1.23511531654153e-06	0.000670976575255358
7	GO_SPLICEOSOMAL_SNRNP_ASSEMBLY	41	0.86591729257257	2.29512207986907	1.31478608430408e-06	0.000670976575255358
8	GO_MRNA_CIS_SPLICING_VIA_SPLICEOSOME	36	0.935601225123313	2.43098945526089	1.34082766610173e-06	0.000670976575255358
9	GO_MRNA_SPLICE_SITE_SELECTION	35	0.923222481440896	2.38851313119468	1.34609974329878e-06	0.000670976575255358
10	GO_SPLICEOSOMAL_TRI_SNRNP_COMPLEX_ASSEMBLY	16	0.959261743994559	2.17267247873525	1.50251445794537e-06	0.000670976575255358
11	GO_MRNA_5_SPLICE_SITE_RECOGNITION	11	0.995249423278358	2.09707713033855	1.57539857583969e-06	0.000670976575255358
12	GO_ANTIGEN_PROCESSING_AND_PRESENTATION_OF_ENDOGENOUS_ANTIGEN	19	-0.853768392273194	-2.40936106203681	3.12964556763946e-06	0.00113279939029521
13	GO_NATURAL_KILLER_CELL_MEDIATED_IMMUNITY	43	-0.671063231212837	-2.29324305492385	4.27505717888977e-06	0.00113279939029521
14	GO_NEGATIVE_REGULATION_OF_VIRAL_GENOME_REPLICATION	51	-0.67837870321789	-2.40118349431224	4.68542084450025e-06	0.00113279939029521
15	GO_NATURAL_KILLER_CELL_ACTIVATION	53	-0.65427254187139	-2.33407819728	4.78991435633131e-06	0.00113279939029521
16	GO_REGULATION_OF_CELL_KILLING	61	-0.587651836523295	-2.15478961336641	5.20662490953489e-06	0.00113279939029521
17	GO_NEGATIVE_REGULATION_OF_VIRAL_LIFE_CYCLE	70	-0.609624511085579	-2.29337699185565	5.73549064254702e-06	0.00113279939029521
18	GO_LEUKOCYTE_MEDIATED_CYTOTOXICITY	73	-0.610772243599309	-2.31578183817891	5.91275143975498e-06	0.00113279939029521
19	GO_ANTIGEN_PROCESSING_AND_PRESENTATION_OF_ENDOGENOUS_PEPTIDE_ANTIGEN	16	-0.856657581045603	-2.3125986949657	5.97994923023104e-06	0.00113279939029521
20	GO_ANTIGEN_PROCESSING_AND_PRESENTATION_OF_EXOGENOUS_PEPTIDE_ANTIGEN_VIA_MHC_CLASS_I	76	-0.601000417205961	-2.29521515002193	6.09529382363877e-06	0.00113279939029521
21	GO_INTERFERON_GAMMA_MEDIATED_SIGNALING_PATHWAY	79	-0.784159524664197	-3.0158621885937	6.28673812592336e-06	0.00113279939029521
22	GO_NEGATIVE_REGULATION_OF_RESPONSE_TO_BIOTIC_STIMULUS	81	-0.53559926487205	-2.06929099072627	6.41099614058032e-06	0.00113279939029521
23	GO_RESPONSE_TO_TYPE_I_INTERFERON	81	-0.716134496619476	-2.76678994762434	6.41099614058032e-06	0.00113279939029521
24	GO_T_CELL_MEDIATED_IMMUNITY	81	-0.554910227425118	-2.14389901103948	6.41099614058032e-06	0.00113279939029521
25	GO_INTERFERON_GAMMA_PRODUCTION	84	-0.613997087198539	-2.38629909732033	6.60589245607081e-06	0.00113279939029521
26	GO_NEGATIVE_REGULATION_OF_VIRAL_PROCESS	86	-0.577103727197963	-2.25158239907243	6.73523132151974e-06	0.00113279939029521
27	GO_REGULATION_OF_VIRAL_GENOME_REPLICATION	89	-0.521409164767768	-2.04648340589297	6.92995890534369e-06	0.00113279939029521
28	GO_REGULATORY_T_CELL_DIFFERENTIATION	30	-0.716138156472798	-2.25998277667095	7.29043640552323e-06	0.00113279939029521
29	GO_ANTIGEN_PROCESSING_AND_PRESENTATION_OF_PEPTIDE_ANTIGEN_VIA_MHC_CLASS_I	95	-0.573916874839327	-2.27688762615807	7.34424688420326e-06	0.00113279939029521
30	GO_ANTIGEN_PROCESSING_AND_PRESENTATION_OF_PEPTIDE_OR_POLYSACCHARIDE_ANTIGEN_VIA_MHC_CLASS_II	96	-0.550239252650664	-2.18629382650639	7.42115027829314e-06	0.00113279939029521
31	GO_B_CELL_MEDIATED_IMMUNITY	97	-0.502459853008275	-1.99968953983065	7.49557760921057e-06	0.00113279939029521
32	GO_CELL_KILLING	101	-0.584433863077725	-2.34149811224806	7.77635211322369e-06	0.00113850655157666
33	GO_NEGATIVE_REGULATION_OF_LEUKOCYTE_CELL_CELL_ADHESION	106	-0.502088904375615	-2.02623963688526	8.16493161869769e-06	0.00115917286768481
34	GO_NEGATIVE_REGULATION_OF_LYMPHOCYTE_ACTIVATION	123	-0.484769959224581	-1.99958670298896	9.54480810163312e-06	0.00131521841047503
35	GO_REGULATION_OF_VIRAL_LIFE_CYCLE	136	-0.522820683061799	-2.1877342682155	1.07100781835707e-05	0.00139635956989145
36	GO_POSITIVE_REGULATION_OF_LEUKOCYTE_DIFFERENTIATION	139	-0.482677482358642	-2.02621938951663	1.0991426687184e-05	0.00139635956989145
37	GO_CYTOLYSIS	17	-0.82454630325194	-2.26043222840112	1.21581655759779e-05	0.00139635956989145
38	GO_HUMORAL_IMMUNE_RESPONSE	153	-0.466752128516689	-1.98496399963172	1.24328625422717e-05	0.00139635956989145
39	GO_NEGATIVE_REGULATION_OF_CELL_ACTIVATION	161	-0.440408971503131	-1.88451340596588	1.33691626893408e-05	0.00139635956989145
40	GO_T_CELL_PROLIFERATION	162	-0.435338584243592	-1.86437438338481	1.34838126828742e-05	0.00139635956989145
41	GO_REGULATION_OF_LEUKOCYTE_MEDIATED_IMMUNITY	163	-0.43747864322095	-1.87575518477038	1.35908343413202e-05	0.00139635956989145
42	GO_RESPONSE_TO_INTERFERON_BETA	25	-0.749847201477497	-2.26687057026992	1.3636286157465e-05	0.00139635956989145
43	GO_LYMPHOCYTE_COSTIMULATION	50	-0.613188549956596	-2.16216120619772	1.38939061327702e-05	0.00139635956989145
44	GO_CELLULAR_RESPONSE_TO_MOLECULE_OF_BACTERIAL_ORIGIN	168	-0.423489824539857	-1.82303105998474	1.41781627936652e-05	0.00139635956989145
45	GO_RESPONSE_TO_INTERFERON_GAMMA	170	-0.651828006528097	-2.8102154706813	1.44250187525244e-05	0.00139635956989145
46	GO_NEGATIVE_REGULATION_OF_DEFENSE_RESPONSE	171	-0.429768014088328	-1.85426288313079	1.45429161455455e-05	0.00139635956989145
47	GO_POSITIVE_REGULATION_OF_INNATE_IMMUNE_RESPONSE	172	-0.46461781732422	-2.00573239346448	1.46935656875854e-05	0.00139635956989145
48	GO_POSITIVE_REGULATION_OF_IMMUNE_EFFECTOR_PROCESS	175	-0.447180655687894	-1.93473455627599	1.50450599545639e-05	0.00139635956989145
49	GO_MYELOID_LEUKOCYTE_MIGRATION	176	-0.397905595536734	-1.72236721005097	1.51917964299278e-05	0.00139635956989145
50	GO_POSITIVE_REGULATION_OF_HEMOPOIESIS	176	-0.424909061254438	-1.83925394004825	1.51917964299278e-05	0.00139635956989145
51	GO_MYELOID_LEUKOCYTE_DIFFERENTIATION	178	-0.430882519086653	-1.8679732433256	1.54504581060828e-05	0.00139635956989145
52	GO_T_CELL_RECEPTOR_SIGNALING_PATHWAY	179	-0.491999624827955	-2.13442379465338	1.55947851038613e-05	0.00139635956989145
53	GO_ANTIGEN_PROCESSING_AND_PRESENTATION_OF_PEPTIDE_ANTIGEN	181	-0.556599036724334	-2.41821456043647	1.58267915928083e-05	0.00139635956989145
54	GO_REGULATION_OF_LEUKOCYTE_PROLIFERATION	189	-0.422694588498187	-1.84552824197253	1.69342274605433e-05	0.00139635956989145
55	GO_CELLULAR_RESPONSE_TO_BIOTIC_STIMULUS	191	-0.403157708171231	-1.76270989671916	1.72105190692551e-05	0.00139635956989145
56	GO_RESPONSE_TO_CHEMOKINE	72	-0.532639099021159	-2.01434447789574	1.75565907441654e-05	0.00139635956989145
57	GO_LYMPHOCYTE_MEDIATED_IMMUNITY	194	-0.52936614886889	-2.3192589177485	1.7641973784027e-05	0.00139635956989145
58	GO_NEGATIVE_REGULATION_OF_IMMUNE_RESPONSE	116	-0.475720531672509	-1.94590391468504	1.7894049333894e-05	0.00139635956989145
59	GO_NEGATIVE_REGULATION_OF_INNATE_IMMUNE_RESPONSE	49	-0.608277145540087	-2.13610260102391	1.8305044412614e-05	0.00139635956989145
60	GO_GRANULOCYTE_MIGRATION	119	-0.457624745052859	-1.87893751183858	1.839418743677e-05	0.00139635956989145
61	GO_REGULATION_OF_LEUKOCYTE_MEDIATED_CYTOTOXICITY	50	-0.59663743114046	-2.10380038549103	1.85252081770269e-05	0.00139635956989145
62	GO_POSITIVE_REGULATION_OF_LEUKOCYTE_CELL_CELL_ADHESION	202	-0.452834646365532	-1.99323748534464	1.88732660186845e-05	0.00139635956989145
63	GO_POSITIVE_REGULATION_OF_RESPONSE_TO_BIOTIC_STIMULUS	202	-0.466024069446217	-2.05129322976591	1.88732660186845e-05	0.00139635956989145
64	GO_REGULATION_OF_SYMBIOTIC_PROCESS	206	-0.432627306751236	-1.90818985058467	1.95871038508246e-05	0.00139635956989145
65	GO_ACTIVATION_OF_INNATE_IMMUNE_RESPONSE	126	-0.450080528390428	-1.86292844351203	1.96013093674657e-05	0.00139635956989145
66	GO_REGULATION_OF_T_CELL_DIFFERENTIATION	130	-0.460035417123581	-1.91324147798344	2.02965323374501e-05	0.00139635956989145
67	GO_DEFENSE_RESPONSE_TO_VIRUS	211	-0.538706747975342	-2.3822010384787	2.03877754898163e-05	0.00139635956989145
68	GO_ADAPTIVE_IMMUNE_RESPONSE_BASED_ON_SOMATIC_RECOMBINATION_OF_IMMUNE_RECEPTORS_BUILT_FROM_IMMUNOGLOBULIN_SUPERFAMILY_DOMAINS	212	-0.486483358647329	-2.15236890356217	2.0574015019031e-05	0.00139635956989145
69	GO_ANTIGEN_PROCESSING_AND_PRESENTATION	213	-0.554064452218907	-2.4527783339726	2.07215234464038e-05	0.00139635956989145
70	GO_NEGATIVE_REGULATION_OF_CYTOKINE_PRODUCTION	214	-0.384335751247934	-1.70278074970266	2.08689845152135e-05	0.00139635956989145
71	GO_ANTIGEN_RECEPTOR_MEDIATED_SIGNALING_PATHWAY	217	-0.450236959397541	-1.99738246096742	2.13912894669291e-05	0.00139635956989145
72	GO_DEFENSE_RESPONSE_TO_BACTERIUM	137	-0.438798164236306	-1.83823166454874	2.15728785770529e-05	0.00139635956989145
73	GO_T_CELL_DIFFERENTIATION	219	-0.396236382725468	-1.75982130527091	2.17575770762168e-05	0.00139635956989145
74	GO_PHAGOCYTOSIS	234	-0.392345394260969	-1.75503591419611	2.46530088997362e-05	0.00156080198236843
75	GO_REGULATION_OF_LYMPHOCYTE_DIFFERENTIATION	155	-0.42705551702439	-1.81897614558083	2.52780586450961e-05	0.00157013703257842
76	GO_POSITIVE_REGULATION_OF_CELL_CELL_ADHESION	238	-0.454582071388159	-2.03671842421932	2.55297421496043e-05	0.00157013703257842
77	GO_LEUKOCYTE_PROLIFERATION	241	-0.411832971618031	-1.84757250775825	2.61062524474612e-05	0.00157013703257842
78	GO_VIRAL_GENOME_REPLICATION	114	-0.466054057368095	-1.90163429590289	2.63726989820138e-05	0.00157013703257842
79	GO_REGULATION_OF_LEUKOCYTE_DIFFERENTIATION	244	-0.448524510673805	-2.01431073948306	2.67988744472732e-05	0.00157013703257842
80	GO_REGULATION_OF_CELLULAR_AMINE_METABOLIC_PROCESS	65	-0.545323379383427	-2.02435551199297	2.7137189347025e-05	0.00157013703257842
81	GO_POSITIVE_REGULATION_OF_LYMPHOCYTE_ACTIVATION	246	-0.407984209787749	-1.83383205782048	2.72212543554007e-05	0.00157013703257842
82	GO_REGULATION_OF_INNATE_IMMUNE_RESPONSE	247	-0.487720383057685	-2.19317371751567	2.74815873364846e-05	0.00157013703257842
83	GO_LYMPHOCYTE_MIGRATION	92	-0.473948262388241	-1.87040175695643	2.8533519752329e-05	0.00159586281506794
84	GO_POSITIVE_REGULATION_OF_PEPTIDASE_ACTIVITY	169	-0.399618863143255	-1.72144862965813	2.8613121977739e-05	0.00159586281506794
85	GO_RESPONSE_TO_TUMOR_NECROSIS_FACTOR	264	-0.377127574697733	-1.706620853242	3.16365592078206e-05	0.00174373270457223
86	GO_RESPONSE_TO_MOLECULE_OF_BACTERIAL_ORIGIN	269	-0.404209909020884	-1.83334791513608	3.28439583538608e-05	0.00178923191730044
87	GO_REGULATION_OF_CELLULAR_AMINO_ACID_METABOLIC_PROCESS	54	-0.571084099650046	-2.04511543407654	3.38702575591157e-05	0.00182393283522364
88	GO_REGULATION_OF_T_CELL_ACTIVATION	280	-0.461616153031964	-2.10214635119198	3.59712230215827e-05	0.00189302107576933
89	GO_NEGATIVE_REGULATION_OF_CELL_CELL_ADHESION	150	-0.430423855441232	-1.82568992293693	3.63653995345229e-05	0.00189302107576933
90	GO_TUMOR_NECROSIS_FACTOR_MEDIATED_SIGNALING_PATHWAY	150	-0.41962992393659	-1.77990628030706	3.63653995345229e-05	0.00189302107576933
91	GO_RESPONSE_TO_VIRUS	283	-0.51070666072482	-2.32758387123022	3.69194417780403e-05	0.00190074268934197
92	GO_NEGATIVE_REGULATION_OF_RESPONSE_TO_EXTERNAL_STIMULUS	289	-0.360892083235238	-1.64886907220429	3.86010962711341e-05	0.00193361888433699
93	GO_REGULATION_OF_INFLAMMATORY_RESPONSE	289	-0.358017229840584	-1.63573424029811	3.86010962711341e-05	0.00193361888433699
94	GO_POSITIVE_REGULATION_OF_CELL_ACTIVATION	291	-0.392094762091409	-1.79254691483613	3.92018503273355e-05	0.00193361888433699
95	GO_INNATE_IMMUNE_RESPONSE_ACTIVATING_SIGNAL_TRANSDUCTION	102	-0.467371240879865	-1.87554586524211	3.92089208136635e-05	0.00193361888433699
96	GO_POSITIVE_REGULATION_OF_DEFENSE_RESPONSE	296	-0.407493735417392	-1.86594829739853	4.06404941884093e-05	0.0019833407840906
97	GO_LEUKOCYTE_CELL_CELL_ADHESION	299	-0.450700290001911	-2.0650896243034	4.17014178482068e-05	0.00201413549091597
98	GO_LYMPHOCYTE_DIFFERENTIATION	303	-0.372223429671487	-1.70847927119431	4.31034482758621e-05	0.00206060872624912
99	GO_VIRAL_LIFE_CYCLE	307	-0.415374597390138	-1.9096313521748	4.42830573022761e-05	0.00209561740869862
100	GO_TYPE_2_IMMUNE_RESPONSE	30	-0.677745126618237	-2.13882237566274	4.7387836635901e-05	0.0022171604988761
101	GO_CELLULAR_DEFENSE_RESPONSE	37	-0.638993152168064	-2.1140405087887	4.77979104346822e-05	0.0022171604988761
102	GO_REGULATION_OF_IMMUNE_EFFECTOR_PROCESS	320	-0.465050983160599	-2.14500965596536	4.88997555012225e-05	0.00224603288748262
103	GO_ADAPTIVE_IMMUNE_RESPONSE	326	-0.57788706312386	-2.66923645533576	5.12794215681247e-05	0.00233246689365693
104	GO_RESPIRATORY_BURST	32	-0.660536471830239	-2.116181562856	5.23660084758125e-05	0.0023589879779729
105	GO_POSITIVE_REGULATION_OF_LEUKOCYTE_PROLIFERATION	118	-0.445250049055816	-1.82599229728387	5.46512792953628e-05	0.00243848803332167
106	GO_REGULATION_OF_RESPONSE_TO_BIOTIC_STIMULUS	336	-0.467695349519144	-2.16577541560028	5.56947925368978e-05	0.00246160474561666
107	GO_DIVALENT_INORGANIC_CATION_HOMEOSTASIS	340	-0.324488329306301	-1.50382893748031	5.74316563289685e-05	0.00251464775608615
108	GO_IMMUNE_RESPONSE_REGULATING_SIGNALING_PATHWAY	348	-0.448039880956442	-2.08088801129617	6.13873542050338e-05	0.00266296068935725
109	GO_REGULATION_OF_ALPHA_BETA_T_CELL_ACTIVATION	82	-0.488812158803038	-1.89244635925151	6.47253380280778e-05	0.0027820019143261
110	GO_INTERACTION_WITH_HOST	187	-0.385890699342752	-1.68248524545297	6.67122533731383e-05	0.00282179959139619
111	GO_NEGATIVE_REGULATION_OF_IMMUNE_SYSTEM_PROCESS	360	-0.392985102126527	-1.82929599345192	6.74581759309228e-05	0.00282179959139619
112	GO_REGULATION_OF_CELL_CELL_ADHESION	360	-0.425218503513068	-1.97933840394702	6.74581759309228e-05	0.00282179959139619
113	GO_ANAPHASE_PROMOTING_COMPLEX_DEPENDENT_CATABOLIC_PROCESS	78	-0.495943362512418	-1.90349958598098	6.8414767638571e-05	0.00283648837510359
114	GO_LEUKOCYTE_MIGRATION	368	-0.356322950725945	-1.66245099807426	7.15973365790793e-05	0.00293851509963981
115	GO_POSITIVE_REGULATION_OF_CELL_ADHESION	369	-0.361146576932034	-1.68530783273316	7.22961249277039e-05	0.00293851509963981
116	GO_POSITIVE_REGULATION_OF_LEUKOCYTE_MEDIATED_IMMUNITY	105	-0.44807954548787	-1.80555508012026	7.27572575364393e-05	0.00293851509963981
117	GO_POSITIVE_REGULATION_OF_CYTOKINE_PRODUCTION	372	-0.438115714757356	-2.04631314750627	7.40137665605803e-05	0.00293859742657897
118	GO_REGULATION_OF_LYMPHOCYTE_ACTIVATION	372	-0.414187326563343	-1.93455049277666	7.40137665605803e-05	0.00293859742657897
119	GO_REGULATION_OF_TYPE_2_IMMUNE_RESPONSE	25	-0.70214953799145	-2.12267528699873	7.49995738660576e-05	0.00295271431565109
120	GO_ACTIVATION_OF_IMMUNE_RESPONSE	380	-0.462921381574864	-2.16463069101405	7.91765637371338e-05	0.00309118500923727
121	GO_POSITIVE_REGULATION_OF_LYMPHOCYTE_DIFFERENTIATION	94	-0.46481104070974	-1.84097245700535	7.99872020476724e-05	0.00309279099136329
122	GO_INTERLEUKIN_10_PRODUCTION	47	-0.585620039520177	-2.03874121276813	8.05379937985745e-05	0.00309279099136329
123	GO_DENDRITIC_CELL_MIGRATION	25	-0.69970798430531	-2.11529420164435	8.18177169447901e-05	0.00311639027549871
124	GO_REGULATION_OF_MYELOID_LEUKOCYTE_DIFFERENTIATION	98	-0.460892076991391	-1.83704592463857	8.32481931358081e-05	0.00314530471646178
125	GO_REGULATION_OF_NATURAL_KILLER_CELL_MEDIATED_IMMUNITY	27	-0.689459692385631	-2.12271451400811	8.40427357311193e-05	0.00314992173520235
126	GO_DENDRITIC_CELL_CHEMOTAXIS	21	-0.735713378765609	-2.13021432765156	8.70467924868946e-05	0.00323662081588176
127	GO_POSITIVE_REGULATION_OF_CELL_KILLING	39	-0.619948687509948	-2.07404009122727	8.97834586220688e-05	0.0033120905798771
128	GO_T_CELL_ACTIVATION	401	-0.424772794571431	-1.99341580149691	9.28763815361753e-05	0.00339942068357017
129	GO_HUMORAL_IMMUNE_RESPONSE_MEDIATED_BY_CIRCULATING_IMMUNOGLOBULIN	34	-0.637482795225836	-2.06996826399077	9.59700266412794e-05	0.0034854230605767
130	GO_POSITIVE_REGULATION_OF_RESPONSE_TO_EXTERNAL_STIMULUS	409	-0.364743785644447	-1.71349799046317	9.95123892924669e-05	0.00356949891455702
131	GO_INFLAMMATORY_RESPONSE_TO_ANTIGENIC_STIMULUS	34	-0.634845413351712	-2.06140443007973	9.98088277069306e-05	0.00356949891455702
132	GO_POSITIVE_REGULATION_OF_INTERFERON_GAMMA_PRODUCTION	50	-0.568198155535025	-2.00352079212486	0.000101888644973648	0.00361627501289046
133	GO_REGULATION_OF_HEMOPOIESIS	420	-0.316499978883443	-1.49009916584951	0.000108026358431457	0.00378229414506428
134	GO_MOVEMENT_IN_HOST_ENVIRONMENT	149	-0.400498611319288	-1.69721105871438	0.000108180878428733	0.00378229414506428
135	GO_POSITIVE_REGULATION_OF_ADAPTIVE_IMMUNE_RESPONSE	90	-0.467251610828888	-1.83747445062003	0.000111924898393178	0.00387543753929206
136	GO_NEGATIVE_REGULATION_OF_INTERFERON_GAMMA_PRODUCTION	25	-0.69482795084766	-2.10054132371765	0.000112499360799086	0.00387543753929206
137	GO_LYMPHOCYTE_ACTIVATION_INVOLVED_IN_IMMUNE_RESPONSE	145	-0.397668536568343	-1.67892566634846	0.000116048322521498	0.00396851380301619
138	GO_RESPONSE_TO_BACTERIUM	435	-0.415307178527378	-1.9613973188005	0.000121065375302663	0.0041100817629926
139	GO_SYNAPSE_ASSEMBLY	116	0.610528843714638	1.84175791359249	0.000128344702347244	0.00432586280932979
140	GO_LEUKOCYTE_APOPTOTIC_PROCESS	94	-0.458007574229082	-1.81402603511329	0.000130888148805282	0.00437355262346953
141	GO_POSITIVE_REGULATION_BY_SYMBIONT_OF_ENTRY_INTO_HOST	10	-0.860861469715749	-2.04409336310527	0.000131626663801324	0.00437355262346953
142	GO_LEUKOCYTE_DIFFERENTIATION	445	-0.401060271695186	-1.89671883313296	0.000133262260127932	0.00439671611760113
143	GO_METAL_ION_HOMEOSTASIS	449	-0.31007858980597	-1.46837510113252	0.000136091453456723	0.00445866055555767
144	GO_NEGATIVE_REGULATION_OF_IMMUNE_EFFECTOR_PROCESS	99	-0.446498270947331	-1.78274715427637	0.000145079144491192	0.00469886635461246
145	GO_PRODUCTION_OF_MOLECULAR_MEDIATOR_OF_IMMUNE_RESPONSE	171	-0.376306742482126	-1.62360064588951	0.000145429161455455	0.00469886635461246
146	GO_REGULATION_OF_CYTOSOLIC_CALCIUM_ION_CONCENTRATION	221	-0.35963935320423	-1.59881676791378	0.000154949530724278	0.0049721818592003
147	GO_CELLULAR_ION_HOMEOSTASIS	468	-0.296198781067033	-1.40449144960408	0.00016	0.00509931972789116
148	GO_REGULATION_OF_CELL_ACTIVATION	470	-0.400314457351747	-1.89942448017632	0.000161394448030988	0.00510900668260255
149	GO_MYELOID_LEUKOCYTE_MEDIATED_IMMUNITY	484	-0.390098906802373	-1.85596299059198	0.000177841010136938	0.00559184652678894
150	GO_RESPONSE_TO_CORTICOSTEROID	118	-0.421222250338307	-1.72745311582415	0.000182170930984543	0.00568102093810034
151	GO_POSITIVE_REGULATION_OF_T_CELL_PROLIFERATION	83	-0.468037091637803	-1.8156794508826	0.000183102275699712	0.00568102093810034
152	GO_NEUTROPHIL_MIGRATION	96	-0.448058506916674	-1.78029383194063	0.000185528756957328	0.00571843569963871
153	GO_REGULATION_OF_ADAPTIVE_IMMUNE_RESPONSE	137	-0.403473133355781	-1.69024656431762	0.000194155907193476	0.00594523153726429
154	GO_ENTRY_INTO_HOST	127	-0.408132253459428	-1.69149002439929	0.000217578352931868	0.00661918560705067
155	GO_T_CELL_ACTIVATION_INVOLVED_IN_IMMUNE_RESPONSE	77	-0.48411355071604	-1.85355796859667	0.000227692307692308	0.00688218362282878
156	GO_NEGATIVE_REGULATION_OF_CELL_ADHESION	240	-0.341230297545377	-1.52992877203295	0.000233341975628727	0.00700773817833709
157	GO_REGULATION_OF_MYELOID_LEUKOCYTE_MEDIATED_IMMUNITY	50	-0.548635415288221	-1.93454070753007	0.000250090310389863	0.00746288601386311
158	GO_NEGATIVE_REGULATION_OF_NATURAL_KILLER_CELL_MEDIATED_IMMUNITY	14	-0.789613558214539	-2.05697753830425	0.000254417614950504	0.00754396535470324
159	GO_REGULATION_OF_CELL_CELL_ADHESION_MEDIATED_BY_INTEGRIN	11	-0.833015610273172	-2.03082981055579	0.000257363610975737	0.00758332400893916
160	GO_REGULATION_OF_LEUKOCYTE_APOPTOTIC_PROCESS	74	-0.484526522486633	-1.84135487088009	0.000268858962562883	0.00787252649754442
161	GO_MACROPHAGE_MIGRATION	45	-0.570228002776298	-1.96761089395532	0.000279731283136137	0.008140006593123
162	GO_CELL_ADHESION_MEDIATED_BY_INTEGRIN	64	-0.502214725129703	-1.85859535268359	0.000284816078673724	0.00823681067028641
163	GO_REGULATION_OF_DEFENSE_RESPONSE_TO_VIRUS_BY_HOST	34	-0.613248289753936	-1.99127648188146	0.000287910079923838	0.00827520689842443
164	GO_POSITIVE_REGULATION_OF_MITOCHONDRIAL_OUTER_MEMBRANE_PERMEABILIZATION_INVOLVED_IN_APOPTOTIC_SIGNALING_PATHWAY	34	-0.611717288903716	-1.98630517411311	0.000303265284186443	0.00866340156349686
165	GO_PYRIMIDINE_NUCLEOSIDE_METABOLIC_PROCESS	29	-0.642800093420614	-2.01276429637944	0.000327149841817659	0.00928907278130747
166	GO_T_CELL_MEDIATED_CYTOTOXICITY	33	-0.614071597568854	-1.98078843657078	0.0003335885791401	0.00941418415534734
167	GO_REGULATION_OF_HUMORAL_IMMUNE_RESPONSE	47	-0.556915317056381	-1.93881037581118	0.000335574974160727	0.00941418415534734
168	GO_POSITIVE_REGULATION_OF_TYPE_2_IMMUNE_RESPONSE	15	-0.76901967419881	-2.04084726203788	0.000338097072079356	0.00942848084935585
169	GO_INTERLEUKIN_1_PRODUCTION	78	-0.469982295096722	-1.80385739936705	0.000354512886854413	0.00982776849060903
170	GO_REGULATION_OF_ANTIGEN_PROCESSING_AND_PRESENTATION	20	-0.706387034510021	-2.01997476241487	0.000403493555223018	0.0111198076836461
171	GO_REGULATION_OF_MACROPHAGE_MIGRATION	36	-0.594241559179628	-1.95401959675082	0.00043274034792324	0.011856073274973
172	GO_DENDRITIC_CELL_DIFFERENTIATION	36	-0.593588945972212	-1.95187363611126	0.000440608354249117	0.0119794836265011
173	GO_OSTEOCLAST_DIFFERENTIATION	81	-0.456458199107973	-1.76352900574445	0.000442358733700042	0.0119794836265011
174	GO_POSITIVE_REGULATION_OF_T_CELL_MEDIATED_IMMUNITY	40	-0.574517147159499	-1.93262748288681	0.000445831475702185	0.0120041405957743
175	GO_REGULATION_OF_PEPTIDASE_ACTIVITY	339	-0.302010997405018	-1.39929156164587	0.000456751355980588	0.0121765044800656
176	GO_REGULATION_OF_CELL_ADHESION_MEDIATED_BY_INTEGRIN	43	-0.564805881223493	-1.93012685578823	0.000457431118141205	0.0121765044800656
177	GO_GRANULOCYTE_CHEMOTAXIS	103	-0.422301803602503	-1.69667640371394	0.000475563939571675	0.0125876669880977
178	GO_MACROPHAGE_CHEMOTAXIS	35	-0.596330406033513	-1.94853159157347	0.000478385158392159	0.0125912048711644
179	GO_POSITIVE_REGULATION_OF_PROTEOLYSIS	321	-0.307559405829139	-1.4190248979977	0.000492877914140667	0.0129001845125644
180	GO_NUCLEOSIDE_CATABOLIC_PROCESS	25	-0.66143845960899	-1.99960121899219	0.000504542587826206	0.0131321223553654
181	GO_POSITIVE_REGULATION_OF_T_CELL_MEDIATED_CYTOTOXICITY	18	-0.722413501428208	-2.01049886115474	0.000518297762064306	0.0134092198593501
182	GO_REGULATION_OF_LEUKOCYTE_MIGRATION	177	-0.360065998428615	-1.55975289752136	0.000520913130075073	0.0134092198593501
183	GO_APOPTOTIC_CELL_CLEARANCE	43	-0.560684803696441	-1.91604378287029	0.000525832033003441	0.0134618747247056
184	GO_T_CELL_TOLERANCE_INDUCTION	10	-0.827668365067246	-1.96527719197931	0.000539937947429922	0.0136403639371381
185	GO_PYRIMIDINE_CONTAINING_COMPOUND_BIOSYNTHETIC_PROCESS	35	-0.592791671988056	-1.93696864758808	0.000540614122085448	0.0136403639371381
186	GO_POSITIVE_REGULATION_OF_LYMPHOCYTE_MEDIATED_IMMUNITY	77	-0.461117151551573	-1.76551011524226	0.000541538461538462	0.0136403639371381
187	GO_REGULATION_OF_DEFENSE_RESPONSE_TO_VIRUS	70	-0.475688467653395	-1.7895162795615	0.000607962008109984	0.0152315615400817
188	GO_REGULATION_OF_CALCIUM_ION_TRANSPORT	177	-0.356971525345375	-1.5463480956824	0.000612838976558909	0.0152720776871196
189	GO_POSITIVE_REGULATION_OF_CD4_POSITIVE_ALPHA_BETA_T_CELL_ACTIVATION	30	-0.616757486486035	-1.94635809339709	0.000681655803916422	0.0168971293193039
190	GO_REGULATION_OF_VIRAL_ENTRY_INTO_HOST_CELL	30	-0.616153370235723	-1.94445162841059	0.000685301022119184	0.0168980804664651
191	GO_TYPE_I_INTERFERON_PRODUCTION	120	-0.395757086103814	-1.62676754402271	0.000752033275151335	0.0184333379623838
192	GO_GLYCOSYL_COMPOUND_CATABOLIC_PROCESS	33	-0.596403005264708	-1.92379550046188	0.000758155861682045	0.0184333379623838
193	GO_REGULATION_OF_LYMPHOCYTE_MEDIATED_IMMUNITY	112	-0.406905474960673	-1.65564997299781	0.000759366964085394	0.0184333379623838
194	GO_REGULATION_OF_NATURAL_KILLER_CELL_ACTIVATION	26	-0.639512893508048	-1.95134296609314	0.000785211730440618	0.0189624585418263
195	GO_RDNA_HETEROCHROMATIN_ASSEMBLY	25	0.789651348438585	1.93461341877324	0.000833490172881994	0.0200251356920623
196	GO_POSITIVE_REGULATION_OF_CD4_POSITIVE_ALPHA_BETA_T_CELL_DIFFERENTIATION	26	-0.635668555653926	-1.93961275438501	0.000909738700906971	0.0217455398660671
197	GO_TOLERANCE_INDUCTION	22	-0.66851785656755	-1.95789017125985	0.000936274413519017	0.0222662214585614
198	GO_PROTEIN_INSERTION_INTO_MITOCHONDRIAL_MEMBRANE_INVOLVED_IN_APOPTOTIC_SIGNALING_PATHWAY	29	-0.613817363876858	-1.92201228213055	0.000967069312625827	0.0228824228770303
199	GO_NEGATIVE_REGULATION_OF_LEUKOCYTE_MEDIATED_IMMUNITY	41	-0.549493375224586	-1.85865399484184	0.00102747450109013	0.0241895378774233
200	GO_PYRIMIDINE_CONTAINING_COMPOUND_SALVAGE	10	-0.811768058092498	-1.92752232304651	0.00104226827663089	0.0244151343800787
201	GO_ACTIVATION_OF_CYSTEINE_TYPE_ENDOPEPTIDASE_ACTIVITY_INVOLVED_IN_APOPTOTIC_PROCESS	73	-0.458497779553399	-1.73842351525013	0.0010642952591559	0.0248070810405242
202	GO_T_CELL_ACTIVATION_VIA_T_CELL_RECEPTOR_CONTACT_WITH_ANTIGEN_BOUND_TO_MHC_MOLECULE_ON_ANTIGEN_PRESENTING_CELL	10	-0.810779188088828	-1.92517427672014	0.00107450337796999	0.0249210313157892
203	GO_NEGATIVE_REGULATION_OF_T_CELL_PROLIFERATION	52	-0.507268089539943	-1.80298694998003	0.00110279152980377	0.0253664095488659
204	GO_REGULATION_OF_SYNAPSE_ASSEMBLY	64	0.649147572818085	1.83074077195658	0.00110453522902212	0.0253664095488659
205	GO_REGULATION_OF_NUCLEASE_ACTIVITY	22	-0.662363509192211	-1.93986591638271	0.00116543248675794	0.0266343960998094
206	GO_POSITIVE_REGULATION_OF_LEUKOCYTE_APOPTOTIC_PROCESS	24	-0.645464092720013	-1.93214705688606	0.00117720263020702	0.0267727879733975
207	GO_T_CELL_APOPTOTIC_PROCESS	41	-0.544761863903484	-1.84264972105963	0.00119454352565763	0.0270359247232173
208	GO_PYRIMIDINE_NUCLEOSIDE_CATABOLIC_PROCESS	16	-0.721880242632067	-1.94875915881677	0.00121093971912178	0.0272752528081037
209	GO_MACROPHAGE_ACTIVATION	78	-0.444558847566974	-1.70627867263115	0.00123146581749428	0.0274562681073484
210	GO_POSITIVE_REGULATION_OF_DEFENSE_RESPONSE_TO_VIRUS_BY_HOST	24	-0.644263866805497	-1.92855427303568	0.00123438104367422	0.0274562681073484
211	GO_CELLULAR_RESPONSE_TO_VIRUS	50	-0.512568685445294	-1.80736598434532	0.00123655764581654	0.0274562681073484
212	GO_ALPHA_BETA_T_CELL_ACTIVATION	122	-0.385000618628223	-1.58633275031373	0.00125868302008215	0.027815707307004
213	GO_COMPLEMENT_ACTIVATION	42	-0.53830454535023	-1.83020889183922	0.00128317687580199	0.0280404022290226
214	GO_POSITIVE_REGULATION_OF_ERK1_AND_ERK2_CASCADE	151	-0.360838243539837	-1.53189473747801	0.00128360288994022	0.0280404022290226
215	GO_POSITIVE_REGULATION_OF_ALPHA_BETA_T_CELL_ACTIVATION	55	-0.495278598205848	-1.78005814610186	0.0012868060788132	0.0280404022290226
216	GO_CELLULAR_RESPONSE_TO_ZINC_ION	16	-0.719536281626038	-1.94243149501792	0.0013096088814206	0.0282756481094224
217	GO_NEGATIVE_REGULATION_OF_INTERLEUKIN_10_PRODUCTION	14	-0.74428584482425	-1.93889688057423	0.00130967249514294	0.0282756481094224
218	GO_NEGATIVE_REGULATION_OF_LEUKOCYTE_DIFFERENTIATION	85	-0.431629271695922	-1.68061673502257	0.0013219741480611	0.0284103159801205
219	GO_POSITIVE_REGULATION_OF_MONOCYTE_DIFFERENTIATION	10	-0.805805610314406	-1.91336464453514	0.00133775670557264	0.0286182199342823
220	GO_NEGATIVE_REGULATION_OF_GENE_EXPRESSION_EPIGENETIC	88	0.602046456663493	1.76466584909367	0.00134735550753512	0.0286925479672821
221	GO_REGULATION_OF_T_CELL_MEDIATED_IMMUNITY	56	-0.490421689338519	-1.76918050941415	0.00135406937381704	0.028705045322773
222	GO_INTERLEUKIN_12_PRODUCTION	47	-0.517451865403167	-1.8014247676455	0.00139151755951981	0.02936603498356
223	GO_REGULATION_OF_CYTOKINE_PRODUCTION_INVOLVED_IN_IMMUNE_RESPONSE	67	-0.465189920710552	-1.7361522477823	0.00142819036610576	0.0298768297500107
224	GO_GENE_SILENCING	229	0.495859532537328	1.57416222469483	0.00142847595816487	0.0298768297500107
225	GO_POSITIVE_REGULATION_OF_ESTABLISHMENT_OF_PROTEIN_LOCALIZATION	342	-0.288864192744083	-1.33937198441546	0.00151603498542274	0.0315672173631357
226	GO_REGULATION_OF_MITOCHONDRIAL_OUTER_MEMBRANE_PERMEABILIZATION_INVOLVED_IN_APOPTOTIC_SIGNALING_PATHWAY	43	-0.53122946685703	-1.81538524058161	0.00153047047004254	0.0317267882838464
227	GO_ESTABLISHMENT_OF_PROTEIN_LOCALIZATION_TO_MITOCHONDRIAL_MEMBRANE	48	-0.512005121140792	-1.79057397784289	0.00154676242724111	0.0319232685974652
228	GO_ANTIMICROBIAL_HUMORAL_RESPONSE	67	-0.461948310579498	-1.72405411653546	0.00156711939004601	0.0322015541331823
229	GO_REGULATION_OF_COAGULATION	65	-0.465355599529761	-1.72749823051781	0.00166079598803793	0.0339774201046187
230	GO_REGULATION_OF_T_CELL_MEDIATED_CYTOTOXICITY	25	-0.624974377884839	-1.88936628903643	0.0016874904119863	0.0341942059497236
231	GO_REGULATION_OF_DEFENSE_RESPONSE_TO_VIRUS_BY_VIRUS	29	-0.597048932586943	-1.86950622285631	0.00169327006039689	0.0341942059497236
232	GO_LEUKOCYTE_MIGRATION_INVOLVED_IN_INFLAMMATORY_RESPONSE	13	-0.75001919515857	-1.91520307142948	0.00169421299975027	0.0341942059497236
233	GO_REGULATION_OF_PHAGOCYTOSIS	76	-0.442090697334573	-1.68834036908553	0.00170058697679522	0.0341942059497236
234	GO_T_CELL_MIGRATION	56	-0.484901449312499	-1.74926642063375	0.00175930181415645	0.0352236282022349
235	GO_POSITIVE_REGULATION_OF_VIRAL_LIFE_CYCLE	60	-0.474744179104365	-1.73515745666393	0.00176867942040943	0.0352606939770986
236	GO_MACROPHAGE_ACTIVATION_INVOLVED_IN_IMMUNE_RESPONSE	12	-0.764317733736977	-1.90986676655499	0.00181074131749538	0.0359462842053639
237	GO_MYELOID_DENDRITIC_CELL_ACTIVATION	23	-0.639108374239948	-1.89298353875213	0.00182449063538716	0.0360664077079698
238	GO_REGULATION_OF_PRODUCTION_OF_MOLECULAR_MEDIATOR_OF_IMMUNE_RESPONSE	116	-0.383663967032616	-1.56935252037074	0.00184308708139108	0.0362809368752825
239	GO_POSITIVE_REGULATION_OF_INTERLEUKIN_1_PRODUCTION	45	-0.517046127886618	-1.7841031814536	0.00186633215467392	0.0365847955842983
240	GO_PRODUCTION_OF_MOLECULAR_MEDIATOR_INVOLVED_IN_INFLAMMATORY_RESPONSE	58	-0.478022100734111	-1.73565342476947	0.00188336278717496	0.0366348275556714
241	GO_ACUTE_INFLAMMATORY_RESPONSE_TO_ANTIGENIC_STIMULUS	15	-0.720767383765884	-1.91279389991852	0.00188452368002493	0.0366348275556714
242	GO_POSITIVE_REGULATION_OF_INTERLEUKIN_12_PRODUCTION	29	-0.593288200261017	-1.85773045021511	0.00190178314639057	0.0367825898742922
243	GO_ACUTE_INFLAMMATORY_RESPONSE	76	-0.439245870677702	-1.67747600184867	0.00190782696679893	0.0367825898742922
244	GO_LEUKOCYTE_CHEMOTAXIS	189	-0.334728071421957	-1.46145734059444	0.00194743615796247	0.0373364104676511
245	GO_POSITIVE_REGULATION_OF_GLIOGENESIS	57	-0.480018209724454	-1.73734596106226	0.00195249104900203	0.0373364104676511
246	GO_REGULATION_OF_LEUKOCYTE_DEGRANULATION	41	-0.532310417319614	-1.80053286946845	0.00196723776428231	0.037465483437653
247	GO_RESPONSE_TO_INTERFERON_ALPHA	19	-0.671903815179553	-1.89613354673077	0.00205930678350677	0.0390601306912114
248	GO_CELL_CELL_ADHESION_MEDIATED_BY_INTEGRIN	17	-0.692475367822675	-1.89836960353459	0.00209424402046219	0.0395626340155862
249	GO_RESPIRATORY_BURST_INVOLVED_IN_DEFENSE_RESPONSE	10	-0.791460609825075	-1.87930281074942	0.00213826172216029	0.0402319524832167
250	GO_PYRIMIDINE_NUCLEOSIDE_BIOSYNTHETIC_PROCESS	15	-0.716863873819951	-1.90243464923512	0.00216382126130788	0.0405500104369096
251	GO_POSITIVE_REGULATION_OF_T_CELL_APOPTOTIC_PROCESS	11	-0.772240137652786	-1.88266374976898	0.00231901040953669	0.0431416857104033
252	GO_CALCIUM_INDEPENDENT_CELL_CELL_ADHESION_VIA_PLASMA_MEMBRANE_CELL_ADHESION_MOLECULES	12	-0.755817580956083	-1.88862670029682	0.00232053464226716	0.0431416857104033
253	GO_CHROMATIN_ORGANIZATION_INVOLVED_IN_REGULATION_OF_TRANSCRIPTION	116	0.555916839779526	1.67701206831405	0.00234397956392073	0.0434053132686506
254	GO_GLYCOSYL_COMPOUND_BIOSYNTHETIC_PROCESS	39	-0.533635669119196	-1.78527964355815	0.00244863978060188	0.0450541419037178
255	GO_FC_RECEPTOR_SIGNALING_PATHWAY	170	-0.34009019320302	-1.46622531219042	0.00245225318792914	0.0450541419037178
256	GO_CELLULAR_RESPONSE_TO_INTERFERON_BETA	16	-0.699104600065528	-1.8872749410362	0.00251755862592727	0.0460732896971455
257	GO_NEGATIVE_REGULATION_OF_INFLAMMATORY_RESPONSE	109	-0.385859482876593	-1.56365081015849	0.00253632317124381	0.0462360858259814
258	GO_REGULATION_OF_RESPONSE_TO_CYTOKINE_STIMULUS	150	-0.350628686103548	-1.48722997301265	0.00261830876648565	0.0472561409392563
259	GO_MULTICELLULAR_ORGANISMAL_RESPONSE_TO_STRESS	42	-0.519747230840188	-1.7671149382059	0.00262122644695077	0.0472561409392563
260	GO_POSITIVE_REGULATION_OF_PRODUCTION_OF_MOLECULAR_MEDIATOR_OF_IMMUNE_RESPONSE	84	-0.416253045290496	-1.6177670659085	0.00262253930506011	0.0472561409392563
261	GO_POSITIVE_REGULATION_OF_LEUKOCYTE_MIGRATION	118	-0.375605776792272	-1.54037771964857	0.00264147849927587	0.0474150450923657
262	GO_INTERLEUKIN_2_PRODUCTION	47	-0.500987691384806	-1.74410741536889	0.0026756511273082	0.047845135616179
263	GO_LIPOPOLYSACCHARIDE_MEDIATED_SIGNALING_PATHWAY	52	-0.485594296569721	-1.72595161760318	0.00273568027565055	0.0487325554806952
264	GO_TISSUE_HOMEOSTASIS	202	-0.32180675387833	-1.41649339337342	0.00275549683872794	0.0488996313993955
265	GO_POSITIVE_REGULATION_OF_CYTOKINE_PRODUCTION_INVOLVED_IN_IMMUNE_RESPONSE	48	-0.496618330481134	-1.73676360403977	0.00277693605358492	0.049016992506135
266	GO_REGULATION_OF_SYNAPSE_STRUCTURE_OR_ACTIVITY	167	0.513443460094517	1.59735768379386	0.00278303522019891	0.049016992506135
267	GO_POSITIVE_REGULATION_OF_SYNAPSE_ASSEMBLY	37	0.701626918555143	1.83087516484577	0.00281729633017111	0.0493344751580988
268	GO_CELL_DIFFERENTIATION_INVOLVED_IN_EMBRYONIC_PLACENTA_DEVELOPMENT	21	-0.641488603199196	-1.85739209453125	0.00282740877818543	0.0493344751580988
269	GO_REGULATION_OF_NEUTROPHIL_ACTIVATION	11	-0.765440569719308	-1.86608691124649	0.00284742718526347	0.0493344751580988
270	GO_REGULATION_OF_T_CELL_APOPTOTIC_PROCESS	28	-0.587792787973411	-1.82494331649429	0.0028534518249315	0.0493344751580988
271	GO_CYTOSOLIC_CALCIUM_ION_TRANSPORT	130	-0.362102565309054	-1.50594850188976	0.00286181105958047	0.0493344751580988
272	GO_CYTOKINE_PRODUCTION_INVOLVED_IN_IMMUNE_RESPONSE	83	-0.415676192452098	-1.61255322353908	0.00286424274130264	0.0493344751580988
273	GO_POSITIVE_REGULATION_OF_PEPTIDE_SECRETION	167	-0.338740606529937	-1.45691809459374	0.00290893760539629	0.0499207790523136

## Sheet: COAD_REACTOME
	ID	setSize	enrichmentScore	NES	pvalue	p.adjust
1	REACTOME_PD_1_SIGNALING	20	-0.871850091752845	-2.49265514708747	3.18164319144265e-06	0.000815297267864516
2	REACTOME_GENERATION_OF_SECOND_MESSENGER_MOLECULES	30	-0.750334556472192	-2.36888262883821	3.6483168490217e-06	0.000815297267864516
3	REACTOME_INTERFERON_ALPHA_BETA_SIGNALING	56	-0.814970994577264	-2.9435827482613	4.94440021953137e-06	0.000815297267864516
4	REACTOME_COSTIMULATION_BY_THE_CD28_FAMILY	64	-0.636084363191318	-2.35727909622837	5.38476864341524e-06	0.000815297267864516
5	REACTOME_INTERFERON_GAMMA_SIGNALING	80	-0.77492962638159	-2.98963697964061	6.34010879626694e-06	0.000815297267864516
6	REACTOME_DNA_REPLICATION_PRE_INITIATION	82	-0.54428847081931	-2.10945402630138	6.46688309168747e-06	0.000815297267864516
7	REACTOME_IMMUNOREGULATORY_INTERACTIONS_BETWEEN_A_LYMPHOID_AND_A_NON_LYMPHOID_CELL	84	-0.734751985455101	-2.85908597580358	6.59691528241394e-06	0.000815297267864516
8	REACTOME_RNA_POLYMERASE_II_TRANSCRIBES_SNRNA_GENES	78	0.706041966502656	2.04077240579693	7.14762222434004e-06	0.000815297267864516
9	REACTOME_ANTIGEN_PROCESSING_CROSS_PRESENTATION	96	-0.556931407230671	-2.21544814695664	7.41449236678011e-06	0.000815297267864516
10	REACTOME_MHC_CLASS_II_ANTIGEN_PRESENTATION	112	-0.496424493916194	-2.02273676889942	8.62046671206779e-06	0.000815297267864516
11	REACTOME_TCR_SIGNALING	112	-0.528355138129265	-2.15284172724849	8.62046671206779e-06	0.000815297267864516
12	REACTOME_DNA_REPLICATION	124	-0.477611128984095	-1.97516172380758	9.63836841699437e-06	0.000815297267864516
13	REACTOME_HOST_INTERACTIONS_OF_HIV_FACTORS	129	-0.45646545027647	-1.89775228886322	1.00853218226194e-05	0.000815297267864516
14	REACTOME_ANTIGEN_PRESENTATION_FOLDING_ASSEMBLY_AND_PEPTIDE_LOADING_OF_CLASS_I_MHC	25	-0.726926081489256	-2.1974464690533	1.02369163678056e-05	0.000815297267864516
15	REACTOME_MITOTIC_G1_PHASE_AND_G1_S_TRANSITION	147	-0.45009065678006	-1.9064947323	1.17963478507054e-05	0.000876861856902436
16	REACTOME_S_PHASE	159	-0.409380130963457	-1.75164860413992	1.31345636041243e-05	0.000915314901162409
17	REACTOME_INTERFERON_SIGNALING	175	-0.685341984301688	-2.96727809085233	1.50425704744427e-05	0.000986615651706093
18	REACTOME_SCF_SKP2_MEDIATED_DEGRADATION_OF_P27_P21	59	-0.580634588259916	-2.11811237277688	2.04211869814933e-05	0.00126497908246472
19	REACTOME_HIV_INFECTION	227	-0.392739540310117	-1.7511906666979	2.34598601792333e-05	0.00137672337367606
20	REACTOME_DECTIN_1_MEDIATED_NONCANONICAL_NF_KB_SIGNALING	59	-0.573759655606445	-2.09303312291861	2.55264837268666e-05	0.00142310146777281
21	REACTOME_INTERLEUKIN_10_SIGNALING	39	-0.643299352733852	-2.15572840222665	2.84962914112178e-05	0.0015130173773099
22	REACTOME_HCMV_LATE_EVENTS	85	0.673083761503305	1.96486745104389	3.64738923408356e-05	0.00184856318000144
23	REACTOME_C_TYPE_LECTIN_RECEPTORS_CLRS_	128	-0.432838510172972	-1.79769932691951	3.99644316558263e-05	0.00193740614331506
24	REACTOME_CROSS_PRESENTATION_OF_SOLUBLE_EXOGENOUS_ANTIGENS_ENDOSOMES_	47	-0.600686101226015	-2.09365258651123	4.47103218248965e-05	0.0020265432712795
25	REACTOME_FORMATION_OF_THE_BETA_CATENIN_TCF_TRANSACTIVATING_COMPLEX	64	0.710076680530563	2.00240378477916	4.54381899390023e-05	0.0020265432712795
26	REACTOME_ASSEMBLY_OF_THE_PRE_REPLICATIVE_COMPLEX	66	-0.536763164684475	-2.00099475203284	4.94622355831323e-05	0.00203199121612821
27	REACTOME_ORC1_REMOVAL_FROM_CHROMATIN	68	-0.537964583686923	-2.01642465236647	5.05405025972203e-05	0.00203199121612821
28	REACTOME_HATS_ACETYLATE_HISTONES	110	0.632596756566518	1.89793061984843	5.10275821090493e-05	0.00203199121612821
29	REACTOME_TNFR2_NON_CANONICAL_NF_KB_PATHWAY	89	-0.485678017867612	-1.90811425940404	5.54269957182646e-05	0.00213107242158155
30	REACTOME_CHEMOKINE_RECEPTORS_BIND_CHEMOKINES	40	-0.621697071189277	-2.09462534110185	5.77174401490759e-05	0.00214516485887399
31	REACTOME_THE_ROLE_OF_GTSE1_IN_G2_M_PROGRESSION_AFTER_G2_CHECKPOINT	71	-0.531434132954007	-2.00672807417803	6.37548105902536e-05	0.0022931165744559
32	REACTOME_PROGRAMMED_CELL_DEATH	169	-0.382644405956835	-1.64965339124824	7.14408184260159e-05	0.00248926601703149
33	REACTOME_HDACS_DEACETYLATE_HISTONES	63	0.702679006081026	1.97761620803754	7.75567888042467e-05	0.002620479379295
34	REACTOME_SIGNALING_BY_INTERLEUKINS	384	-0.359958348631818	-1.68529724528505	8.0147471347279e-05	0.00262836560447694
35	REACTOME_PEPTIDE_LIGAND_BINDING_RECEPTORS	93	-0.465926295702006	-1.84379388602943	9.37234149928626e-05	0.00298576022048691
36	REACTOME_REGULATION_OF_RUNX3_EXPRESSION_AND_ACTIVITY	55	-0.552416117423832	-1.98784728984622	9.77937724925677e-05	0.00302889045358925
37	REACTOME_NEUTROPHIL_DEGRANULATION	419	-0.391907473240939	-1.84533845893086	0.000106202209005947	0.00320041792004409
38	REACTOME_METABOLISM_OF_POLYAMINES	57	-0.542120894666518	-1.96487308770053	0.000114936784768377	0.00329518341710028
39	REACTOME_ANTIVIRAL_MECHANISM_BY_IFN_STIMULATED_GENES	81	-0.489527665638064	-1.89262691447475	0.000115257536562252	0.00329518341710028
40	REACTOME_APC_C_MEDIATED_DEGRADATION_OF_CELL_CYCLE_PROTEINS	85	-0.476374533656276	-1.85767744626011	0.000133263148075347	0.0037147102526003
41	REACTOME_HCMV_EARLY_EVENTS	100	0.629689526727128	1.87099023062732	0.000143669243518218	0.0039071025981174
42	REACTOME_MITOTIC_METAPHASE_AND_ANAPHASE	226	-0.350132280124625	-1.56019026861046	0.000162745280386869	0.00430717210663828
43	REACTOME_TERMINATION_OF_O_GLYCAN_BIOSYNTHESIS	19	-0.740137381196633	-2.08851699340728	0.000166106188865871	0.00430717210663828
44	REACTOME_HDMS_DEMETHYLATE_HISTONES	34	0.776167287992034	2.00034558117456	0.000185158405042796	0.00467542808005181
45	REACTOME_SWITCHING_OF_ORIGINS_TO_A_POST_REPLICATIVE_STATE	88	-0.462215491819832	-1.81245253932863	0.000191978059650326	0.00467542808005181
46	REACTOME_MEIOTIC_RECOMBINATION	54	0.707941653658167	1.95185014444683	0.00019288761585864	0.00467542808005181
47	REACTOME_PRC2_METHYLATES_HISTONES_AND_DNA	46	0.732017324017335	1.97384254907299	0.000197701749466658	0.00469015852458134
48	REACTOME_NEGATIVE_REGULATION_OF_NOTCH4_SIGNALING	54	-0.537767701291517	-1.92797601761213	0.000207936400475836	0.00474106020857931
49	REACTOME_DNA_METHYLATION	37	0.76027654041593	1.98479899601194	0.000209614216383287	0.00474106020857931
50	REACTOME_COMPLEMENT_CASCADE	33	-0.626872631366411	-2.022539586059	0.000212603596797279	0.00474106020857931
51	REACTOME_AUF1_HNRNP_D0_BINDS_AND_DESTABILIZES_MRNA	53	-0.535812865814367	-1.91387309810539	0.000248455514517925	0.00543191958210757
52	REACTOME_CYCLIN_A_CDK2_ASSOCIATED_EVENTS_AT_S_PHASE_ENTRY	84	-0.466185481616508	-1.81403303291168	0.000257279696014144	0.00551667040491866
53	REACTOME_CONDENSATION_OF_PROPHASE_CHROMOSOMES	46	0.724413489797228	1.95333924808911	0.000290737866862732	0.00611646644437634
54	REACTOME_ERCC6_CSB_AND_EHMT2_G9A_POSITIVELY_REGULATE_RRNA_EXPRESSION	49	0.714588245043794	1.94388467880224	0.000309656153712291	0.00639382613683712
55	REACTOME_THE_ROLE_OF_NEF_IN_HIV_1_REPLICATION_AND_DISEASE_PATHOGENESIS	28	-0.645374054173774	-2.00449571795634	0.000323355506282336	0.00655529799099644
56	REACTOME_RUNX1_REGULATES_GENES_INVOLVED_IN_MEGAKARYOCYTE_DIFFERENTIATION_AND_PLATELET_FUNCTION	67	0.667344312468578	1.89319416291704	0.000337760392533666	0.00672505067276853
57	REACTOME_SIRT1_NEGATIVELY_REGULATES_RRNA_EXPRESSION	41	0.733563256881314	1.94472526302232	0.00040379169609611	0.0078514684595974
58	REACTOME_MEIOSIS	80	0.640860534756546	1.85767818464805	0.000408417193414035	0.0078514684595974
59	REACTOME_APC_C_CDH1_MEDIATED_DEGRADATION_OF_CDC20_AND_OTHER_APC_C_CDH1_TARGETED_PROTEINS_IN_LATE_MITOSIS_EARLY_G1	72	-0.47678410997996	-1.80469378210969	0.000422039859320047	0.00793016548835806
60	REACTOME_DNA_STRAND_ELONGATION	32	-0.618983868554595	-1.98319473394009	0.000430987636276417	0.00793016548835806
61	REACTOME_REPRODUCTION	87	0.628408248238481	1.8393454438866	0.000433847618645598	0.00793016548835806
62	REACTOME_SEPARATION_OF_SISTER_CHROMATIDS	181	-0.356466621540761	-1.54983742349904	0.000458201008042218	0.00824022780592053
63	REACTOME_ACTIVATED_PKN1_STIMULATES_TRANSCRIPTION_OF_AR_ANDROGEN_RECEPTOR_REGULATED_GENES_KLK2_AND_KLK3	37	0.745319330757966	1.9457512901653	0.000469963083865713	0.00831760061127413
64	REACTOME_RNA_POLYMERASE_I_PROMOTER_ESCAPE	64	0.665524590775219	1.87676767308589	0.000532977687392622	0.00928547064754333
65	REACTOME_CLASS_A_1_RHODOPSIN_LIKE_RECEPTORS_	150	-0.376000242460626	-1.59686943005338	0.00054534217191609	0.00935471571825293
66	REACTOME_RMTS_METHYLATE_HISTONE_ARGININES	55	0.68392879547411	1.89044296830973	0.000642371368590429	0.0108521829693686
67	REACTOME_POST_TRANSLATIONAL_MODIFICATION_SYNTHESIS_OF_GPI_ANCHORED_PROTEINS	68	-0.476032488579796	-1.78428780333666	0.000701951424961393	0.0115576002921099
68	REACTOME_GENE_SILENCING_BY_RNA	102	0.59809244736555	1.78072739846965	0.000704858134406704	0.0115576002921099
69	REACTOME_HCMV_INFECTION	124	0.573617676882446	1.74074801447045	0.000717433751743375	0.0115933135245487
70	REACTOME_METABOLISM_OF_NUCLEOTIDES	90	-0.431914195931169	-1.70022794358303	0.000770211037824364	0.0122683615310595
71	REACTOME_TCF_DEPENDENT_SIGNALING_IN_RESPONSE_TO_WNT	192	0.52234244202904	1.64094937176706	0.000820229643078079	0.0128810711553811
72	REACTOME_TRANSCRIPTIONAL_REGULATION_BY_SMALL_RNAS	80	0.625780224868007	1.81396451969549	0.000833456016792595	0.0129069924822742
73	REACTOME_DEGRADATION_OF_DVL	54	-0.505771217439717	-1.8132639340005	0.000884938634583208	0.0135165284597298
74	REACTOME_FCGR_ACTIVATION	12	-0.783025652454557	-1.95690846159764	0.000921224167338974	0.0138806073862562
75	REACTOME_B_WICH_COMPLEX_POSITIVELY_REGULATES_RRNA_EXPRESSION	64	0.652718115401615	1.84065363715019	0.000984903468407563	0.0146422315636591
76	REACTOME_NEGATIVE_EPIGENETIC_REGULATION_OF_RRNA_EXPRESSION	82	0.617891115477589	1.79614307107679	0.00104569844138884	0.0153414968703757
77	REACTOME_DECTIN_2_FAMILY	19	-0.689687500567331	-1.94615770216419	0.00107185503004015	0.0155210176427891
78	REACTOME_PYRIMIDINE_SALVAGE	10	-0.811768058092498	-1.92884070152696	0.00109041881751331	0.0155873971990684
79	REACTOME_GPCR_LIGAND_BINDING	203	-0.331712227376275	-1.46123580149263	0.00124159535452323	0.0175237825353595
80	REACTOME_DDX58_IFIH1_MEDIATED_INDUCTION_OF_INTERFERON_ALPHA_BETA	63	-0.473465232466462	-1.74970366201526	0.00132662738286786	0.0184829485739137
81	REACTOME_POSITIVE_EPIGENETIC_REGULATION_OF_RRNA_EXPRESSION	79	0.617167514887217	1.78641031127908	0.00134394854461077	0.0184829485739137
82	REACTOME_REGULATION_OF_MRNA_STABILITY_BY_PROTEINS_THAT_BIND_AU_RICH_ELEMENTS	85	-0.427588927305427	-1.66743234662284	0.00135928411036854	0.0184829485739137
83	REACTOME_O_LINKED_GLYCOSYLATION_OF_MUCINS	47	-0.513585658614661	-1.79006962265151	0.00144861442712665	0.0194603022439303
84	REACTOME_RHO_GTPASES_ACTIVATE_PKNS	64	0.643192362943343	1.81379118229382	0.00149086385367429	0.0196232377876709
85	REACTOME_NUCLEOTIDE_SALVAGE	21	-0.662665501067081	-1.91771758174509	0.00149594189412738	0.0196232377876709
86	REACTOME_RNA_POLYMERASE_I_TRANSCRIPTION	84	0.606098785854372	1.76695526284852	0.00154405386037038	0.0200188378408486
87	REACTOME_SIGNALING_BY_NOTCH4	81	-0.430802176824866	-1.66558062374331	0.00156237994006608	0.0200236049790078
88	REACTOME_BUTYROPHILIN_BTN_FAMILY_INTERACTIONS	10	-0.800951625890469	-1.90313979537699	0.00160339909865873	0.0203157953977782
89	REACTOME_GLUCONEOGENESIS	28	-0.604732669632837	-1.87826585055267	0.00164520438910683	0.0206112684702709
90	REACTOME_INSERTION_OF_TAIL_ANCHORED_PROTEINS_INTO_THE_ENDOPLASMIC_RETICULUM_MEMBRANE	21	-0.657591934587522	-1.90303495887679	0.00177380583126551	0.0219754833540116
91	REACTOME_TRANSCRIPTIONAL_REGULATION_BY_THE_AP_2_TFAP2_FAMILY_OF_TRANSCRIPTION_FACTORS	30	-0.589695122418064	-1.86172757173092	0.00182051010766183	0.0221175332628004
92	REACTOME_NONHOMOLOGOUS_END_JOINING_NHEJ_	53	0.663677499865791	1.82496949439989	0.00182494444858981	0.0221175332628004
93	REACTOME_DEFECTIVE_GALNT3_CAUSES_FAMILIAL_HYPERPHOSPHATEMIC_TUMORAL_CALCINOSIS_HFTC_	12	-0.762827322754775	-1.90642955049717	0.00199319410751524	0.0235511434807687
94	REACTOME_DEFECTIVE_C1GALT1C1_CAUSES_TN_POLYAGGLUTINATION_SYNDROME_TNPS_	13	-0.74807844581107	-1.9114346605035	0.00200194799478642	0.0235511434807687
95	REACTOME_INTERLEUKIN_12_SIGNALING	41	-0.529380185272454	-1.79306337498428	0.00200659966876504	0.0235511434807687
96	REACTOME_FCERI_MEDIATED_NF_KB_ACTIVATION	76	-0.43518703515312	-1.66295676230756	0.00203062400526865	0.0235848517278598
97	REACTOME_RESPONSE_TO_METAL_IONS	10	-0.793168901487821	-1.88464727716696	0.00206803568838731	0.0237717504386789
98	REACTOME_CHROMATIN_MODIFYING_ENZYMES	236	0.483350686303896	1.5372628036274	0.00238661744875593	0.0270503694862128
99	REACTOME_MITOCHONDRIAL_TRANSLATION	94	-0.403716810929401	-1.60037917672029	0.00240178168532293	0.0270503694862128
100	REACTOME_TRANSCRIPTIONAL_REGULATION_OF_GRANULOPOIESIS	61	0.637097740120832	1.78525520289429	0.00245718181289538	0.0271500617806182
101	REACTOME_MEIOTIC_SYNAPSIS	54	0.653239551295974	1.80103219801654	0.00247223931175682	0.0271500617806182
102	REACTOME_CLASS_I_MHC_MEDIATED_ANTIGEN_PROCESSING_PRESENTATION	340	-0.284500219006211	-1.31761635575824	0.00248368278172472	0.0271500617806182
103	REACTOME_NEF_MEDIATES_DOWN_MODULATION_OF_CELL_SURFACE_RECEPTORS_BY_RECRUITING_THEM_TO_CLATHRIN_ADAPTERS	21	-0.646115216927125	-1.86982196800488	0.00254600909842845	0.0274594860395046
104	REACTOME_SENESCENCE_ASSOCIATED_SECRETORY_PHENOTYPE_SASP_	84	0.59393859259894	1.73150474228749	0.00256124354090446	0.0274594860395046
105	REACTOME_CELL_SURFACE_INTERACTIONS_AT_THE_VASCULAR_WALL	111	-0.382100417707261	-1.55492418833641	0.00269979324368197	0.0286692330162419
106	REACTOME_INTERLEUKIN_2_FAMILY_SIGNALING	36	-0.542485666981302	-1.78511036551783	0.00278512084592145	0.0292963183320983
107	REACTOME_INTRINSIC_PATHWAY_FOR_APOPTOSIS	52	-0.481873447767148	-1.71480001291763	0.00281506532274063	0.0293345592042598
108	REACTOME_DNA_DAMAGE_TELOMERE_STRESS_INDUCED_SENESCENCE	57	0.641401622179913	1.78133567997312	0.00290039155285964	0.0299438572355416
109	REACTOME_DNA_DOUBLE_STRAND_BREAK_RESPONSE	59	0.636361427478131	1.77547847719506	0.00294853922328189	0.0301616626968744
110	REACTOME_RECOGNITION_AND_ASSOCIATION_OF_DNA_GLYCOSYLASE_WITH_SITE_CONTAINING_AN_AFFECTED_PURINE	37	0.699342726077507	1.82572349243805	0.00315355910253072	0.031965621812016
111	REACTOME_BASE_EXCISION_REPAIR_AP_SITE_FORMATION	44	0.67392723317965	1.8052313467107	0.00320043713287669	0.0321485351635811
112	REACTOME_NEURONAL_SYSTEM	227	0.480379719831258	1.52467760747314	0.00341349689150344	0.0339825806609495
113	REACTOME_DOWNSTREAM_SIGNALING_EVENTS_OF_B_CELL_RECEPTOR_BCR_	79	-0.417906911428626	-1.60850503401632	0.00346114223975477	0.0341519787374032
114	REACTOME_TRANSCRIPTIONAL_REGULATION_OF_PLURIPOTENT_STEM_CELLS	21	0.776519057663782	1.84746945657604	0.00360754122387031	0.0350955981917625
115	REACTOME_PRE_NOTCH_EXPRESSION_AND_PROCESSING	82	0.587872058140089	1.70888089739214	0.00361972537403829	0.0350955981917625
116	REACTOME_SIGNALING_BY_WNT	273	0.463416326795408	1.48430790538248	0.00370040331511633	0.0355685318651268
117	REACTOME_DEFECTIVE_CFTR_CAUSES_CYSTIC_FIBROSIS	59	-0.45533766502133	-1.66103839070862	0.00380344607530313	0.0361892589057774
118	REACTOME_NEF_MEDIATED_DOWNREGULATION_OF_MHC_CLASS_I_COMPLEX_CELL_SURFACE_EXPRESSION	10	-0.774570721993335	-1.84045617451683	0.00382989466446792	0.0361892589057774
119	REACTOME_INTERLEUKIN_12_FAMILY_SIGNALING	49	-0.480313807076434	-1.68830961642093	0.00410545105039132	0.0384670413545069
120	REACTOME_MITOTIC_PROPHASE	115	0.542685092081204	1.63548192219823	0.00441639880982559	0.0410357056079627
121	REACTOME_EPIGENETIC_REGULATION_OF_GENE_EXPRESSION	119	0.536751579728541	1.62266106065909	0.00474514211868913	0.0433855152605574
122	REACTOME_INHIBITION_OF_DNA_RECOMBINATION_AT_TELOMERE	49	0.647699632861101	1.76192849730878	0.00474720797633306	0.0433855152605574
123	REACTOME_SYNTHESIS_SECRETION_AND_INACTIVATION_OF_GLUCOSE_DEPENDENT_INSULINOTROPIC_POLYPEPTIDE_GIP_	10	-0.766831109599873	-1.82206609467846	0.00478602545026777	0.0433855152605574
124	REACTOME_ERYTHROCYTES_TAKE_UP_CARBON_DIOXIDE_AND_RELEASE_OXYGEN	11	-0.749164605662106	-1.828194082664	0.00486641325899068	0.0435502473639498
125	REACTOME_DEGRADATION_OF_GLI1_BY_THE_PROTEASOME	57	-0.451402174995209	-1.63607046712924	0.0048823147269002	0.0435502473639498
126	REACTOME_SIGNALING_BY_THE_B_CELL_RECEPTOR_BCR_	106	-0.373341310879831	-1.50888923759437	0.00518451492993568	0.045878842435542
127	REACTOME_LAGGING_STRAND_SYNTHESIS	20	-0.630345944568729	-1.80218489168935	0.00526561948183759	0.0462296513562907
128	REACTOME_TIGHT_JUNCTION_INTERACTIONS	19	-0.64004644971152	-1.80608076385939	0.00540628633572881	0.0470938223776377
129	REACTOME_METALLOPROTEASE_DUBS	30	0.711033545343374	1.79622019654172	0.00561920807601016	0.0485691240678397
130	REACTOME_DAP12_INTERACTIONS	36	-0.520026985211678	-1.71120753625801	0.00566465256797583	0.0485852893330235

## Sheet: HNSC_GO
		ID	setSize	enrichmentScore	NES	pvalue	p.adjust
No gene sets found

## Sheet: HNSC_REACTOME
		ID	setSize	enrichmentScore	NES	pvalue	p.adjust
No gene sets found

[truncated: 6 more sheets: LUAD_GO, LUAD_REACTOME, LUSC_GO, LUSC_REACTOME, UCEC_GO, UCEC_REACTOME]
